# Supplementary material for: Identification of genetic mechanisms of non-isolated auditory neuropathy with various phenotypes in Chinese families
Source: Orphanet J Rare Dis. 2025 Jan 8;20:11. doi: 10.1186/s13023-025-03540-7 (PMC11715445; doi:10.1186/s13023-025-03540-7)
Supplement: Supplementary file 1 — Supplementary Material 1: Supplementary Table 1. FDXR and TWNK missense mutations in this study. Supplementary Table 2. The classification of variants in FDXR and TWNK identified in our study based on ACMG/AMP criteria. Supplementary Table 3. Summary of clinical symptoms associated with non-isolated AN-related genes in detail [file 13023_2025_3540_MOESM1_ESM.xlsx]

## Sheet: Supplementary table 1
Supplementary Table 1: FDXR and TWNK missense mutations in this study
Gene	Nucleotide Change	Effect	Bioinformatic Prediction Tools									Frequency
			REVEL	SIFT	Polyphen2	LRT	MutationTaster	Phylop	GERP++_RS	CADD Phred		1KGP	ESP6500	GnomAD
FDXR	c.479G>T	p.Trp160Leu	0.618	Deleterious	Damaging	Deleterious	Disease Causing	Conserved	Conserved	29		-	-	-
	c.940G>T	p.Val314Leu	0.13	Tolerated	Benign	Deleterious	Disease Causing	Conserved	Conserved	22.5		-	-	6.557e-05
	c.623C>T	p.Thr208Met	0.546	Deleterious	Probably Damaging	Deleterious	Disease Causing	Conserved	Conserved	31		0.0002	-	4.378e-05
TWNK	c.1163C>T	p.Ala388Val	0.554	Tolerated	Probably Damaging	Deleterious	Disease Causing	Conserved	Conserved	23.3		-	-	1.20032e-06
	c.1172G>A	p.Arg391His	0.75	Deleterious	Probably Damaging	Neutral	Disease Causing	Non-conserved	Conserved	22.6		0.000992063	-	2.94145e-05
	c.1217G>A	p.Arg406Gln	0.791	Deleterious	Probably Damaging	Deleterious	Disease Causing	Conserved	Conserved	25.9		-	-	6.1569e-06
	c.1388G>A	p.Arg463Gln	0.447	Tolerated	Benign	Deleterious	Disease Causing	Conserved	Conserved	20.3		-	-	1.3125e-06
	c.1657G>A	p.Val553Met	0.871	Deleterious	Probably Damaging	Deleterious	Disease Causing	Conserved	Conserved	31		-	-	-
	c.1819A>G	p.Lys607Glu	0.871	Deleterious	Probably Damaging	Deleterious	Disease Causing	Conserved	Conserved	29.4		-	-	-
REVEL = Rare Exome Variant Ensemble Learner, SIFT = Sorting Intolerant from Tolerant, PolyPhen2 = Polymorphism Phenotyping version 2, LRT= Likelihood Ratio Test, Phylop= Phylogenetic P-Value, GERP++_RS = Genomic Evolutionary Rate Profiling_Rejected Substitution, dbSNP = Single Nucleotide Polymorphism Database, EXAC = Exome Aggregation Consortium, 1KGP = 1000 Genomes Project, ESP6500 = NHLBI GO Ex…

## Sheet: Supplementary table 2
Supplementary table 2: The classification of variants in FDXR and TWNK identified in our study based on ACMG/AMP criteria
Gene	Patient ID	Nucleotide Change	Effect	Criterion	Evidence	Classification
FDXR	Patient 1	c.623C>T	p.Thr208Met	2015	PM1+ PM2+ PM3+ PP2+ PP3	LP
				2018	PM1+ PM2+ PM3	LP
		c.370delG	p.Glu124Argfs*8	2015	PVS1+ PM2	LP
				2018	PVS1+ PM2	LP
	Patient 2	c.479G>T	p.Trp160Leu	2015	PM1+ PM2+ PM3+ PP2+ PP3	LP
				2018	PM1+ PM2+ PM3	LP
		c.940G>T	p.Val314Leu	2015	PM1+ PM2+ PM3_Strong+ PP2+ PP3	P
				2018	PM1+ PM2_Supporting+ PM3_VeryStrong	P
TWNK	Patient 3	c.1657G>A	p.Val553Met	2015	PM1+PM2+PP1+PP3	LP
				2018	PM1+PM2+PP1+PP3	LP
		c.1163C>T	p.Ala388Val	2015	PM1+PM2+PP1+PP3	LP
				2018	PM1+PM2+PM3+PP1	LP
	Patient 4	c.1819A>G	p.Lys607Glu	2015	PM1+PM2+PM3+PP1+PP3	LP
				2018	PM1+PM2+PM3+PP1+PP3	LP
		c.1172G>A	p.Arg391His	2015	PM1+PM2+PM3+PP1+PP3	LP
				2018	PM1+PM2_Supporting+PM3_Strong+PP1+PP3	LP
	Patient 5	c.1172G>A	p.Arg391His	2015	PM1+PM2+PM3+PP3	LP
				2018	PM1+PM2_Supporting+PM3_Strong+PP3	LP
		c.967C>T	p.Arg323Ter	2015	PVS1+PM2+PM3	P
				2018	PVS1+PM2+PM3	P
	Patient 6	c.1172G>A	p.Arg391His	2015	PM1+PM2+PM3+PP3	LP
				2018	PM1+PM2_Supporting+PM3_Strong+PP3	LP
		c.1217G>A	p.Arg406Gln	2015	PM1+PM2+PP3+PP2	LP
				2018	PM1+PM2+PP3	VUS
	Patient 7	c.1388G>A	p.Arg463Gln	2015	PM1+PM2+PM3	LP
				2018	PM1+PM2+PM3	LP

## Sheet: Supplementary table 3
Supplementary table 3: Summary of clinical symptoms associated with non-isolated AN-related genes in detail
Symptoms		FDXR	OPA1	SLC52A2	SLC52A3	ATP1A3	MPZ	PMP22	NDRG1	NEFL	MFN2	TRPV4	ABHD12	AIFM1	FXN	TMEM126A	NARS2	TIMM8A	TWNK	CLPP	MYO7A	POGZ	WFS
Ears	SNHL(Sensorineural Hearing Loss)	+	+	+	+	+	+	+	+	+	+	+	+	+	+	+	+	+	+	+	+	+	+
Endocrine	Diabetes mellitus		+												+								+
	Thyroid dysfunction		+																+
Peripheral Nervous System	Axonal sensory motor/Peripheral neuropathy		+				+		+					+					+
	Electrophysiological abnormalities								+		+			+					+
	Deep tendon reflex of UL																		+
	Deep tendon reflex of LL					+	+		+	+									+
	Sensory neuropathy	+						+		+		+	+		+		+	+	+	+
	Dizziness	+
	Tremor	+		+	+			+		+	+		+					+
Central Nervous System	Brain/cervical spine MRI		+						+		+		+		+				+
	Ataxia	+	+	+	+		+	+	+	+			+	+	+			+	+	+			+
	Romberg’s sign		+																+
	Pyramidal signs									+	+		+						+
	EEG abnormal	+															+		+
	Seizures	+											+				+		+	+		+
	Migraine		+								+
	Hereditary Spastic Paraplegia		+															+
	Cognitive impairment		+
	Dementia		+
	Hemiparesis		+
	Spasticity	+	+	+	+								+	+						+
	SPECT: hypoperfusion of the cerebellum																		+
	Cerebellum abnormal	+											+
	Diencephalon abnormal	+
	cerebral atrophy																+
Musculoskeletal	Hypotonia/Muscle weakness	+	+	+	+		+	+	+		+	+		+		+	+	+	+
	Muscle atrophy		+	+	+		+	+		+	+	+							+
	Mutipile Sclerosis like		+														+
	Motor neuropathy/movement disorder	+													+				+
	Arreflexia		+												+
	Pes cavus		+			+	+	+	+	+		+							+
	High-arched palate																		+
	Foot deformity														+
	Scoliosis							+	+		+	+			+				+
	Arachnodactyly																		+
	Clawed toes									+									+
	Myalgia		+																+
	Clubbed-finger																		+
	Hammertoes						+	+		+			+						+
	Wide set eyes																		+
	Protruding ears																		+
	Muscular tension increased																	+	+
	Muscular tension diminished					+				+									+			+
	Muscle ETC abnormal	+									+
	Microcephaly	+																		+		+
	Gait difficulties		+					+		+	+		+		+						+
	Facial Weakness		+					+
	Facial deformity																					+
	Polydactyly								+
	Scapular drooping											+
	Winging scapulae		+
Eyes	Nystagmus	+	+			+							+						+		+		+
	Ophthalmoplegia	+	+																+
	Optic atrophy	+	+	+	+	+			+	+	+				+	+		+					+
	Retinal dystrophy	+											+								+	+
	Macula edma	+
	Rentinal vessels attenuation	+
	FFA vessels abnormal	+
	Cataract	+	+										+								+		+
	Squint	+																				+
	Photophobia	+
	Nyctalopia	+
	Constricted visual field	+	+
	ERG/PERG abnormal	+
	Color vision deficiency													+
	Pupillary abnormalities						+
	Ptosis	+	+
Development	Intellectual disability									+			+					+	+			+
	Dysarthria			+	+	+		+		+			+		+				+		+	+
	Development delay	+	+				+	+		+			+				+				+	+
	Short stature											+								+		+
	Development regression	+												+
	Feeding difficulties		+																			+
	Dysphagia		+	+	+	+
Circulatory system	Syncope					+
	Left ventricular hypertrophy														+
	ASD(atrial septal defect)																					+
	Arrhythmia															+
	Cardiomyopathy														+	+
Digestive system	Irritable bowel syndrome						+
Genital system	Ovarian dysfunction																		+	+
	Lack of secondary sexual characteristics																		+
	Hypergonadotropinemia																		+
	Primary amenorrhea																		+	+
	POI(primary ovarian insufficiency)																		+	+
	Gonadal dysgenesis(Pelvic ultrasound)																		+
	Erectile dysfunction						+
	Hypospadias																					+
	Hypogonadism		+
Other	Cerebellar syndrome																		+
	Vitiligo and increase of liver enzymes																		+
	Mental illness																		+				+
	Autism Spectrum Disorder					+																+
	uroclepsia						+
	Renal diseases																+
	Renal tubular acidosis															+
	Vestibular dysfunction															+					+
	Abnormal urinary system																						+
	Autoimmune diseases																						+
