# Supplementary material for: Identification of genetic mechanisms of non-isolated auditory neuropathy with various phenotypes in Chinese families
Source: Orphanet J Rare Dis. 2025 Jan 8;20:11. doi: 10.1186/s13023-025-03540-7 (PMC11715445; doi:10.1186/s13023-025-03540-7)
Supplement: Supplementary file 2 — Supplementary Material 2: Hearing tests of patients in this study [file 13023_2025_3540_MOESM2_ESM.xlsx]

## Sheet: Gene list
Gene list
FDXR
OPA1
SLC52A2
SLC52A3
ATP1A3
MPZ
PMP22
NDRG1
NEFL
MFN2
TRPV4
ABHD12
AIFM1
FXN
TMEM126A
NARS2
TIMM8A
TWNK
CLPP
MYO7A
POGZ
WFS

## Sheet: Bio
ID	Description	GeneRatio	BgRatio	pvalue	p.adjust	qvalue	geneID	Count
GO:0051646	mitochondrion localization	3/22	46/18866	2.02238e-05	0.0147229	0.00904749	NEFL/MFN2/OPA1	3
GO:0070059	intrinsic apoptotic signaling pathway in response to endoplasmic reticulum stress	3/22	63/18866	5.22305e-05	0.0172153	0.0105791	OPA1/WFS1/AIFM1	3
GO:1902065	response to L-glutamate	2/22	11/18866	7.09422e-05	0.0172153	0.0105791	OPA1/AIFM1	2
GO:0019896	axonal transport of mitochondrion	2/22	14/18866	0.000117129	0.0208128	0.0127898	NEFL/OPA1	2
GO:0042593	glucose homeostasis	4/22	245/18866	0.000168874	0.0208128	0.0127898	TRPV4/OPA1/TWNK/WFS1	4
GO:0033500	carbohydrate homeostasis	4/22	246/18866	0.000171534	0.0208128	0.0127898	TRPV4/OPA1/TWNK/WFS1	4
GO:1902236	negative regulation of endoplasmic reticulum stress-induced intrinsic apoptotic signaling pathway	2/22	20/18866	0.00024352	0.0214151	0.0131599	OPA1/WFS1	2
GO:0050905	neuromuscular process	3/22	107/18866	0.000252528	0.0214151	0.0131599	NEFL/FXN/MYO7A	3
GO:0090201	negative regulation of release of cytochrome c from mitochondria	2/22	21/18866	0.000268963	0.0214151	0.0131599	FXN/OPA1	2
GO:0034643	establishment of mitochondrion localization, microtubule-mediated	2/22	23/18866	0.000323579	0.0214151	0.0131599	NEFL/OPA1	2
GO:0047497	mitochondrion transport along microtubule	2/22	23/18866	0.000323579	0.0214151	0.0131599	NEFL/OPA1	2
GO:0051654	establishment of mitochondrion localization	2/22	26/18866	0.000414785	0.0219995	0.0135191	NEFL/OPA1	2
GO:0007628	adult walking behavior	2/22	27/18866	0.000447652	0.0219995	0.0135191	ABHD12/FXN	2
GO:0008053	mitochondrial fusion	2/22	27/18866	0.000447652	0.0219995	0.0135191	MFN2/OPA1	2
GO:0090659	walking behavior	2/22	29/18866	0.000517066	0.0219995	0.0135191	ABHD12/FXN	2
GO:0042552	myelination	3/22	137/18866	0.000521421	0.0219995	0.0135191	MPZ/PMP22/NDRG1	3
GO:0007272	ensheathment of neurons	3/22	139/18866	0.000543944	0.0219995	0.0135191	MPZ/PMP22/NDRG1	3
GO:0008366	axon ensheathment	3/22	139/18866	0.000543944	0.0219995	0.0135191	MPZ/PMP22/NDRG1	3
GO:0051385	response to mineralocorticoid	2/22	32/18866	0.000630349	0.0229447	0.0140999	NEFL/AIFM1	2
GO:1902235	regulation of endoplasmic reticulum stress-induced intrinsic apoptotic signaling pathway	2/22	32/18866	0.000630349	0.0229447	0.0140999	OPA1/WFS1	2
GO:0007605	sensory perception of sound	3/22	152/18866	0.000705652	0.0244626	0.0150327	MYO7A/WFS1/SLC52A3	3
GO:0050954	sensory perception of mechanical stimulus	3/22	173/18866	0.00102652	0.0314105	0.0193023	MYO7A/WFS1/SLC52A3	3
GO:0099173	postsynapse organization	3/22	173/18866	0.00102652	0.0314105	0.0193023	NDRG1/NEFL/OPA1	3
GO:0051180	vitamin transport	2/22	41/18866	0.00103551	0.0314105	0.0193023	SLC52A2/SLC52A3	2
GO:0010821	regulation of mitochondrion organization	3/22	191/18866	0.00136505	0.0387969	0.0238413	MFN2/FXN/OPA1	3
GO:0090199	regulation of release of cytochrome c from mitochondria	2/22	49/18866	0.00147671	0.0387969	0.0238413	FXN/OPA1	2
GO:0030705	cytoskeleton-dependent intracellular transport	3/22	200/18866	0.00155775	0.0387969	0.0238413	NEFL/OPA1/MYO7A	3
GO:1901654	response to ketone	3/22	200/18866	0.00155775	0.0387969	0.0238413	NEFL/OPA1/AIFM1	3
GO:0050885	neuromuscular process controlling balance	2/22	51/18866	0.00159877	0.0387969	0.0238413	NEFL/MYO7A	2
GO:1903573	negative regulation of response to endoplasmic reticulum stress	2/22	51/18866	0.00159877	0.0387969	0.0238413	OPA1/WFS1	2
GO:0043523	regulation of neuron apoptotic process	3/22	214/18866	0.00189014	0.0433933	0.0266659	NEFL/WFS1/AIFM1	3
GO:0007601	visual perception	3/22	218/18866	0.00199262	0.0433933	0.0266659	OPA1/MYO7A/WFS1	3
GO:0036294	cellular response to decreased oxygen levels	3/22	218/18866	0.00199262	0.0433933	0.0266659	NDRG1/OPA1/AIFM1	3
GO:0050953	sensory perception of light stimulus	3/22	222/18866	0.00209851	0.0433933	0.0266659	OPA1/MYO7A/WFS1	3
GO:0098930	axonal transport	2/22	59/18866	0.00213342	0.0433933	0.0266659	NEFL/OPA1	2
GO:0001836	release of cytochrome c from mitochondria	2/22	60/18866	0.00220543	0.0433933	0.0266659	FXN/OPA1	2
GO:0010823	negative regulation of mitochondrion organization	2/22	60/18866	0.00220543	0.0433933	0.0266659	FXN/OPA1	2
GO:2001234	negative regulation of apoptotic signaling pathway	3/22	233/18866	0.00240767	0.0460461	0.0282961	FXN/OPA1/WFS1	3
GO:0071453	cellular response to oxygen levels	3/22	235/18866	0.00246676	0.0460461	0.0282961	NDRG1/OPA1/AIFM1	3
GO:0051402	neuron apoptotic process	3/22	245/18866	0.00277571	0.0505179	0.0310441	NEFL/WFS1/AIFM1	3
GO:0008088	axo-dendritic transport	2/22	70/18866	0.00298797	0.0530546	0.032603	NEFL/OPA1	2
GO:0050891	multicellular organismal water homeostasis	2/22	71/18866	0.00307241	0.0532551	0.0327262	TRPV4/WFS1	2
GO:0008344	adult locomotory behavior	2/22	75/18866	0.0034213	0.0579235	0.035595	ABHD12/FXN	2
GO:0007422	peripheral nervous system development	2/22	77/18866	0.00360239	0.0596032	0.0366272	PMP22/NDRG1	2
GO:0006839	mitochondrial transport	3/22	271/18866	0.00368795	0.0596629	0.0366639	MFN2/OPA1/AIFM1	3
GO:0030104	water homeostasis	2/22	79/18866	0.00378788	0.0599474	0.0368387	TRPV4/WFS1	2
GO:0006767	water-soluble vitamin metabolic process	2/22	85/18866	0.00437057	0.064913	0.0398901	SLC52A2/SLC52A3	2
GO:0070509	calcium ion import	2/22	85/18866	0.00437057	0.064913	0.0398901	TRPV4/OPA1	2
GO:0072384	organelle transport along microtubule	2/22	85/18866	0.00437057	0.064913	0.0398901	NEFL/OPA1	2
GO:0097193	intrinsic apoptotic signaling pathway	3/22	290/18866	0.00445831	0.064913	0.0398901	OPA1/WFS1/AIFM1	3
GO:0034976	response to endoplasmic reticulum stress	3/22	294/18866	0.00463202	0.0661199	0.0406318	OPA1/WFS1/AIFM1	3
GO:0051258	protein polymerization	3/22	300/18866	0.00490025	0.0686035	0.042158	NEFL/TRPV4/OPA1	3
GO:0106027	neuron projection organization	2/22	92/18866	0.00509951	0.068749	0.0422474	OPA1/ATP1A3	2
GO:1905897	regulation of response to endoplasmic reticulum stress	2/22	92/18866	0.00509951	0.068749	0.0422474	OPA1/WFS1	2
GO:0098659	inorganic cation import across plasma membrane	2/22	97/18866	0.00565216	0.0727561	0.0447099	TRPV4/ATP1A3	2
GO:0099587	inorganic ion import across plasma membrane	2/22	97/18866	0.00565216	0.0727561	0.0447099	TRPV4/ATP1A3	2
GO:2001243	negative regulation of intrinsic apoptotic signaling pathway	2/22	98/18866	0.00576585	0.0727561	0.0447099	OPA1/WFS1	2
GO:0006626	protein targeting to mitochondrion	2/22	99/18866	0.00588059	0.0727561	0.0447099	MFN2/AIFM1	2
GO:1901214	regulation of neuron death	3/22	321/18866	0.00591269	0.0727561	0.0447099	NEFL/WFS1/AIFM1	3
GO:0070301	cellular response to hydrogen peroxide	2/22	100/18866	0.00599639	0.0727561	0.0447099	FXN/AIFM1	2
GO:1990542	mitochondrial transmembrane transport	2/22	101/18866	0.00611322	0.0729578	0.0448338	OPA1/AIFM1	2
GO:0033108	mitochondrial respiratory chain complex assembly	2/22	102/18866	0.0062311	0.0731652	0.0449613	TMEM126A/AIFM1	2
GO:0048545	response to steroid hormone	3/22	346/18866	0.00727137	0.0822627	0.0505518	NEFL/ATP1A3/AIFM1	3
GO:0043200	response to amino acid	2/22	114/18866	0.00772611	0.0822627	0.0505518	OPA1/AIFM1	2
GO:0062197	cellular response to chemical stress	3/22	360/18866	0.00810709	0.0822627	0.0505518	TRPV4/FXN/AIFM1	3
GO:0070997	neuron death	3/22	360/18866	0.00810709	0.0822627	0.0505518	NEFL/WFS1/AIFM1	3
GO:0010822	positive regulation of mitochondrion organization	2/22	119/18866	0.00839228	0.0822627	0.0505518	MFN2/OPA1	2
GO:0036293	response to decreased oxygen levels	3/22	371/18866	0.0088022	0.0822627	0.0505518	NDRG1/OPA1/AIFM1	3
GO:0008637	apoptotic mitochondrial changes	2/22	125/18866	0.00922469	0.0822627	0.0505518	FXN/OPA1	2
GO:0034605	cellular response to heat	2/22	125/18866	0.00922469	0.0822627	0.0505518	TRPV4/SLC52A3	2
GO:0001654	eye development	3/22	384/18866	0.00966792	0.0822627	0.0505518	MFN2/OPA1/MYO7A	3
GO:0150063	visual system development	3/22	388/18866	0.00994403	0.0822627	0.0505518	MFN2/OPA1/MYO7A	3
GO:0006766	vitamin metabolic process	2/22	131/18866	0.0100926	0.0822627	0.0505518	SLC52A2/SLC52A3	2
GO:0001101	response to acid chemical	2/22	132/18866	0.0102407	0.0822627	0.0505518	OPA1/AIFM1	2
GO:0048880	sensory system development	3/22	394/18866	0.0103668	0.0822627	0.0505518	MFN2/OPA1/MYO7A	3
GO:0070482	response to oxygen levels	3/22	396/18866	0.0105101	0.0822627	0.0505518	NDRG1/OPA1/AIFM1	3
GO:0071333	cellular response to glucose stimulus	2/22	134/18866	0.0105397	0.0822627	0.0505518	OPA1/TWNK	2
GO:0071331	cellular response to hexose stimulus	2/22	136/18866	0.0108427	0.0822627	0.0505518	OPA1/TWNK	2
GO:0030534	adult behavior	2/22	137/18866	0.0109956	0.0822627	0.0505518	ABHD12/FXN	2
GO:0071326	cellular response to monosaccharide stimulus	2/22	137/18866	0.0109956	0.0822627	0.0505518	OPA1/TWNK	2
GO:0048284	organelle fusion	2/22	140/18866	0.0114601	0.0822627	0.0505518	MFN2/OPA1	2
GO:0072655	establishment of protein localization to mitochondrion	2/22	140/18866	0.0114601	0.0822627	0.0505518	MFN2/AIFM1	2
GO:0006971	hypotonic response	1/22	10/18866	0.0116029	0.0822627	0.0505518	TRPV4	1
GO:0014041	regulation of neuron maturation	1/22	10/18866	0.0116029	0.0822627	0.0505518	OPA1	1
GO:0036500	ATF6-mediated unfolded protein response	1/22	10/18866	0.0116029	0.0822627	0.0505518	WFS1	1
GO:0042048	olfactory behavior	1/22	10/18866	0.0116029	0.0822627	0.0505518	WFS1	1
GO:0071649	regulation of chemokine (C-C motif) ligand 5 production	1/22	10/18866	0.0116029	0.0822627	0.0505518	TRPV4	1
GO:0090649	response to oxygen-glucose deprivation	1/22	10/18866	0.0116029	0.0822627	0.0505518	AIFM1	1
GO:0097050	type B pancreatic cell apoptotic process	1/22	10/18866	0.0116029	0.0822627	0.0505518	WFS1	1
GO:0098779	positive regulation of mitophagy in response to mitochondrial depolarization	1/22	10/18866	0.0116029	0.0822627	0.0505518	MFN2	1
GO:0110096	cellular response to aldehyde	1/22	10/18866	0.0116029	0.0822627	0.0505518	AIFM1	1
GO:1903431	positive regulation of cell maturation	1/22	10/18866	0.0116029	0.0822627	0.0505518	OPA1	1
GO:1990535	neuron projection maintenance	1/22	10/18866	0.0116029	0.0822627	0.0505518	ATP1A3	1
GO:0007006	mitochondrial membrane organization	2/22	142/18866	0.0117745	0.0822627	0.0505518	MFN2/OPA1	2
GO:2001233	regulation of apoptotic signaling pathway	3/22	413/18866	0.0117748	0.0822627	0.0505518	FXN/OPA1/WFS1	3
GO:0070585	protein localization to mitochondrion	2/22	144/18866	0.0120927	0.0822627	0.0505518	MFN2/AIFM1	2
GO:0071322	cellular response to carbohydrate stimulus	2/22	145/18866	0.0122532	0.0822627	0.0505518	OPA1/TWNK	2
GO:0042542	response to hydrogen peroxide	2/22	146/18866	0.0124147	0.0822627	0.0505518	FXN/AIFM1	2
GO:0032060	bleb assembly	1/22	11/18866	0.0127561	0.0822627	0.0505518	PMP22	1
GO:0040015	negative regulation of multicellular organism growth	1/22	11/18866	0.0127561	0.0822627	0.0505518	FXN	1
GO:0071609	chemokine (C-C motif) ligand 5 production	1/22	11/18866	0.0127561	0.0822627	0.0505518	TRPV4	1
GO:0072321	chaperone-mediated protein transport	1/22	11/18866	0.0127561	0.0822627	0.0505518	TIMM8A	1
GO:1901526	positive regulation of mitophagy	1/22	11/18866	0.0127561	0.0822627	0.0505518	MFN2	1
GO:0006816	calcium ion transport	3/22	426/18866	0.0127992	0.0822627	0.0505518	TRPV4/OPA1/WFS1	3
GO:0043524	negative regulation of neuron apoptotic process	2/22	149/18866	0.0129047	0.0822627	0.0505518	NEFL/WFS1	2
GO:0051656	establishment of organelle localization	3/22	432/18866	0.0132888	0.0822627	0.0505518	NEFL/OPA1/MYO7A	3
GO:0050808	synapse organization	3/22	433/18866	0.0133715	0.0822627	0.0505518	NDRG1/NEFL/OPA1	3
GO:0001678	cellular glucose homeostasis	2/22	153/18866	0.0135711	0.0822627	0.0505518	OPA1/TWNK	2
GO:0010977	negative regulation of neuron projection development	2/22	154/18866	0.0137401	0.0822627	0.0505518	PMP22/TRPV4	2
GO:0002024	diet induced thermogenesis	1/22	12/18866	0.0139081	0.0822627	0.0505518	TRPV4	1
GO:0006983	ER overload response	1/22	12/18866	0.0139081	0.0822627	0.0505518	WFS1	1
GO:0034497	protein localization to phagophore assembly site	1/22	12/18866	0.0139081	0.0822627	0.0505518	MFN2	1
GO:0036444	calcium import into the mitochondrion	1/22	12/18866	0.0139081	0.0822627	0.0505518	OPA1	1
GO:0071472	cellular response to salt stress	1/22	12/18866	0.0139081	0.0822627	0.0505518	TRPV4	1
GO:0071639	positive regulation of monocyte chemotactic protein-1 production	1/22	12/18866	0.0139081	0.0822627	0.0505518	TRPV4	1
GO:1902510	regulation of apoptotic DNA fragmentation	1/22	12/18866	0.0139081	0.0822627	0.0505518	AIFM1	1
GO:1905461	positive regulation of vascular associated smooth muscle cell apoptotic process	1/22	12/18866	0.0139081	0.0822627	0.0505518	MFN2	1
GO:1990845	adaptive thermogenesis	2/22	155/18866	0.0139099	0.0822627	0.0505518	MFN2/TRPV4	2
GO:0048592	eye morphogenesis	2/22	156/18866	0.0140807	0.0822627	0.0505518	MFN2/MYO7A	2
GO:0010770	positive regulation of cell morphogenesis involved in differentiation	2/22	157/18866	0.0142523	0.0822627	0.0505518	NEFL/OPA1	2
GO:0098739	import across plasma membrane	2/22	157/18866	0.0142523	0.0822627	0.0505518	TRPV4/ATP1A3	2
GO:0043434	response to peptide hormone	3/22	447/18866	0.01456	0.0822627	0.0505518	NEFL/TRPV4/OPA1	3
GO:0010970	transport along microtubule	2/22	161/18866	0.0149482	0.0822627	0.0505518	NEFL/OPA1	2
GO:0006264	mitochondrial DNA replication	1/22	13/18866	0.0150587	0.0822627	0.0505518	TWNK	1
GO:0009886	post-embryonic animal morphogenesis	1/22	13/18866	0.0150587	0.0822627	0.0505518	MYO7A	1
GO:0010635	regulation of mitochondrial fusion	1/22	13/18866	0.0150587	0.0822627	0.0505518	OPA1	1
GO:0021554	optic nerve development	1/22	13/18866	0.0150587	0.0822627	0.0505518	TMEM126A	1
GO:0032536	regulation of cell projection size	1/22	13/18866	0.0150587	0.0822627	0.0505518	NEFL	1
GO:0042538	hyperosmotic salinity response	1/22	13/18866	0.0150587	0.0822627	0.0505518	TRPV4	1
GO:0098734	macromolecule depalmitoylation	1/22	13/18866	0.0150587	0.0822627	0.0505518	ABHD12	1
GO:1900102	negative regulation of endoplasmic reticulum unfolded protein response	1/22	13/18866	0.0150587	0.0822627	0.0505518	WFS1	1
GO:0031960	response to corticosteroid	2/22	164/18866	0.0154797	0.0822627	0.0505518	NEFL/AIFM1	2
GO:0009408	response to heat	2/22	166/18866	0.0158385	0.0822627	0.0505518	TRPV4/SLC52A3	2
GO:2001242	regulation of intrinsic apoptotic signaling pathway	2/22	166/18866	0.0158385	0.0822627	0.0505518	OPA1/WFS1	2
GO:0010248	establishment or maintenance of transmembrane electrochemical gradient	1/22	14/18866	0.016208	0.0822627	0.0505518	ATP1A3	1
GO:0030007	cellular potassium ion homeostasis	1/22	14/18866	0.016208	0.0822627	0.0505518	ATP1A3	1
GO:0045472	response to ether	1/22	14/18866	0.016208	0.0822627	0.0505518	OPA1	1
GO:0046462	monoacylglycerol metabolic process	1/22	14/18866	0.016208	0.0822627	0.0505518	ABHD12	1
GO:0047484	regulation of response to osmotic stress	1/22	14/18866	0.016208	0.0822627	0.0505518	TRPV4	1
GO:0060088	auditory receptor cell stereocilium organization	1/22	14/18866	0.016208	0.0822627	0.0505518	MYO7A	1
GO:1903624	regulation of DNA catabolic process	1/22	14/18866	0.016208	0.0822627	0.0505518	AIFM1	1
GO:1904925	positive regulation of autophagy of mitochondrion in response to mitochondrial depolarization	1/22	14/18866	0.016208	0.0822627	0.0505518	MFN2	1
GO:0034614	cellular response to reactive oxygen species	2/22	170/18866	0.0165668	0.0822627	0.0505518	FXN/AIFM1	2
GO:0070838	divalent metal ion transport	3/22	471/18866	0.0167346	0.0822627	0.0505518	TRPV4/OPA1/WFS1	3
GO:0031667	response to nutrient levels	3/22	473/18866	0.0169237	0.0822627	0.0505518	TRPV4/OPA1/AIFM1	3
GO:0007033	vacuole organization	2/22	174/18866	0.0173093	0.0822627	0.0505518	MFN2/MYO7A	2
GO:0001845	phagolysosome assembly	1/22	15/18866	0.0173561	0.0822627	0.0505518	MYO7A	1
GO:0036376	sodium ion export across plasma membrane	1/22	15/18866	0.0173561	0.0822627	0.0505518	ATP1A3	1
GO:0042159	lipoprotein catabolic process	1/22	15/18866	0.0173561	0.0822627	0.0505518	ABHD12	1
GO:0048569	post-embryonic animal organ development	1/22	15/18866	0.0173561	0.0822627	0.0505518	MYO7A	1
GO:0090148	membrane fission	1/22	15/18866	0.0173561	0.0822627	0.0505518	OPA1	1
GO:0099188	postsynaptic cytoskeleton organization	1/22	15/18866	0.0173561	0.0822627	0.0505518	NEFL	1
GO:1904923	regulation of autophagy of mitochondrion in response to mitochondrial depolarization	1/22	15/18866	0.0173561	0.0822627	0.0505518	MFN2	1
GO:0072511	divalent inorganic cation transport	3/22	478/18866	0.0174017	0.0822627	0.0505518	TRPV4/OPA1/WFS1	3
GO:0060401	cytosolic calcium ion transport	2/22	178/18866	0.018066	0.0836653	0.0514137	TRPV4/OPA1	2
GO:0002093	auditory receptor cell morphogenesis	1/22	16/18866	0.0185029	0.0836653	0.0514137	MYO7A	1
GO:0006268	DNA unwinding involved in DNA replication	1/22	16/18866	0.0185029	0.0836653	0.0514137	TWNK	1
GO:0006390	mitochondrial transcription	1/22	16/18866	0.0185029	0.0836653	0.0514137	TWNK	1
GO:0048311	mitochondrion distribution	1/22	16/18866	0.0185029	0.0836653	0.0514137	OPA1	1
GO:0050884	neuromuscular process controlling posture	1/22	16/18866	0.0185029	0.0836653	0.0514137	FXN	1
GO:0071732	cellular response to nitric oxide	1/22	16/18866	0.0185029	0.0836653	0.0514137	AIFM1	1
GO:0006986	response to unfolded protein	2/22	183/18866	0.0190313	0.0855234	0.0525556	MFN2/WFS1	2
GO:0007635	chemosensory behavior	1/22	17/18866	0.0196484	0.0864974	0.0531541	WFS1	1
GO:0043117	positive regulation of vascular permeability	1/22	17/18866	0.0196484	0.0864974	0.0531541	TRPV4	1
GO:0051382	kinetochore assembly	1/22	17/18866	0.0196484	0.0864974	0.0531541	POGZ	1
GO:0031345	negative regulation of cell projection organization	2/22	188/18866	0.0200182	0.0864974	0.0531541	PMP22/TRPV4	2
GO:0099111	microtubule-based transport	2/22	190/18866	0.0204189	0.0864974	0.0531541	NEFL/OPA1	2
GO:0006744	ubiquinone biosynthetic process	1/22	18/18866	0.0207927	0.0864974	0.0531541	FDXR	1
GO:0006883	cellular sodium ion homeostasis	1/22	18/18866	0.0207927	0.0864974	0.0531541	ATP1A3	1
GO:0043217	myelin maintenance	1/22	18/18866	0.0207927	0.0864974	0.0531541	NDRG1	1
GO:0071605	monocyte chemotactic protein-1 production	1/22	18/18866	0.0207927	0.0864974	0.0531541	TRPV4	1
GO:0071637	regulation of monocyte chemotactic protein-1 production	1/22	18/18866	0.0207927	0.0864974	0.0531541	TRPV4	1
GO:1901524	regulation of mitophagy	1/22	18/18866	0.0207927	0.0864974	0.0531541	MFN2	1
GO:1901663	quinone biosynthetic process	1/22	18/18866	0.0207927	0.0864974	0.0531541	FDXR	1
GO:1902074	response to salt	1/22	18/18866	0.0207927	0.0864974	0.0531541	NEFL	1
GO:0009749	response to glucose	2/22	197/18866	0.021848	0.0868498	0.0533707	OPA1/TWNK	2
GO:0048839	inner ear development	2/22	197/18866	0.021848	0.0868498	0.0533707	OPA1/MYO7A	2
GO:0010759	positive regulation of macrophage chemotaxis	1/22	19/18866	0.0219356	0.0868498	0.0533707	TRPV4	1
GO:0030050	vesicle transport along actin filament	1/22	19/18866	0.0219356	0.0868498	0.0533707	MYO7A	1
GO:0034393	positive regulation of smooth muscle cell apoptotic process	1/22	19/18866	0.0219356	0.0868498	0.0533707	MFN2	1
GO:1902170	cellular response to reactive nitrogen species	1/22	19/18866	0.0219356	0.0868498	0.0533707	AIFM1	1
GO:1905288	vascular associated smooth muscle cell apoptotic process	1/22	19/18866	0.0219356	0.0868498	0.0533707	MFN2	1
GO:1905459	regulation of vascular associated smooth muscle cell apoptotic process	1/22	19/18866	0.0219356	0.0868498	0.0533707	MFN2	1
GO:0007626	locomotory behavior	2/22	198/18866	0.0220554	0.0868498	0.0533707	ABHD12/FXN	2
GO:0009746	response to hexose	2/22	202/18866	0.0228937	0.0868498	0.0533707	OPA1/TWNK	2
GO:0006743	ubiquinone metabolic process	1/22	20/18866	0.0230773	0.0868498	0.0533707	FDXR	1
GO:0008090	retrograde axonal transport	1/22	20/18866	0.0230773	0.0868498	0.0533707	NEFL	1
GO:0051412	response to corticosterone	1/22	20/18866	0.0230773	0.0868498	0.0533707	NEFL	1
GO:0071731	response to nitric oxide	1/22	20/18866	0.0230773	0.0868498	0.0533707	AIFM1	1
GO:0098703	calcium ion import across plasma membrane	1/22	20/18866	0.0230773	0.0868498	0.0533707	TRPV4	1
GO:1901881	positive regulation of protein depolymerization	1/22	20/18866	0.0230773	0.0868498	0.0533707	TRPV4	1
GO:0035966	response to topologically incorrect protein	2/22	205/18866	0.023531	0.0868498	0.0533707	MFN2/WFS1	2
GO:0071383	cellular response to steroid hormone stimulus	2/22	206/18866	0.0237451	0.0868498	0.0533707	ATP1A3/AIFM1	2
GO:0034284	response to monosaccharide	2/22	207/18866	0.02396	0.0868498	0.0533707	OPA1/TWNK	2
GO:0071456	cellular response to hypoxia	2/22	208/18866	0.0241757	0.0868498	0.0533707	NDRG1/OPA1	2
GO:0016540	protein autoprocessing	1/22	21/18866	0.0242177	0.0868498	0.0533707	FXN	1
GO:0032288	myelin assembly	1/22	21/18866	0.0242177	0.0868498	0.0533707	PMP22	1
GO:0060117	auditory receptor cell development	1/22	21/18866	0.0242177	0.0868498	0.0533707	MYO7A	1
GO:0061003	positive regulation of dendritic spine morphogenesis	1/22	21/18866	0.0242177	0.0868498	0.0533707	OPA1	1
GO:0098780	response to mitochondrial depolarisation	1/22	21/18866	0.0242177	0.0868498	0.0533707	MFN2	1
GO:0099515	actin filament-based transport	1/22	21/18866	0.0242177	0.0868498	0.0533707	MYO7A	1
GO:1902656	calcium ion import into cytosol	1/22	21/18866	0.0242177	0.0868498	0.0533707	TRPV4	1
GO:1903599	positive regulation of autophagy of mitochondrion	1/22	21/18866	0.0242177	0.0868498	0.0533707	MFN2	1
GO:0009612	response to mechanical stimulus	2/22	209/18866	0.0243922	0.0870467	0.0534917	TRPV4/ABHD12	2
GO:1901215	negative regulation of neuron death	2/22	212/18866	0.0250466	0.0889459	0.0546588	NEFL/WFS1	2
GO:0051383	kinetochore organization	1/22	22/18866	0.0253569	0.0896107	0.0550673	POGZ	1
GO:0000002	mitochondrial genome maintenance	1/22	23/18866	0.0264947	0.0909531	0.0558922	OPA1	1
GO:0006783	heme biosynthetic process	1/22	23/18866	0.0264947	0.0909531	0.0558922	FXN	1
GO:0016226	iron-sulfur cluster assembly	1/22	23/18866	0.0264947	0.0909531	0.0558922	FXN	1
GO:0031163	metallo-sulfur cluster assembly	1/22	23/18866	0.0264947	0.0909531	0.0558922	FXN	1
GO:0051904	pigment granule transport	1/22	23/18866	0.0264947	0.0909531	0.0558922	MYO7A	1
GO:0070584	mitochondrion morphogenesis	1/22	23/18866	0.0264947	0.0909531	0.0558922	OPA1	1
GO:0014850	response to muscle activity	1/22	24/18866	0.0276314	0.0909531	0.0558922	OPA1	1
GO:0032469	endoplasmic reticulum calcium ion homeostasis	1/22	24/18866	0.0276314	0.0909531	0.0558922	WFS1	1
GO:0046628	positive regulation of insulin receptor signaling pathway	1/22	24/18866	0.0276314	0.0909531	0.0558922	OPA1	1
GO:0051349	positive regulation of lyase activity	1/22	24/18866	0.0276314	0.0909531	0.0558922	FXN	1
GO:0051905	establishment of pigment granule localization	1/22	24/18866	0.0276314	0.0909531	0.0558922	MYO7A	1
GO:0086064	cell communication by electrical coupling involved in cardiac conduction	1/22	24/18866	0.0276314	0.0909531	0.0558922	ATP1A3	1
GO:0090335	regulation of brown fat cell differentiation	1/22	24/18866	0.0276314	0.0909531	0.0558922	TRPV4	1
GO:0098743	cell aggregation	1/22	24/18866	0.0276314	0.0909531	0.0558922	MPZ	1
GO:1903429	regulation of cell maturation	1/22	24/18866	0.0276314	0.0909531	0.0558922	OPA1	1
GO:0043583	ear development	2/22	224/18866	0.0277357	0.0909531	0.0558922	OPA1/MYO7A	2
GO:0045665	negative regulation of neuron differentiation	2/22	225/18866	0.0279649	0.0912935	0.0561014	PMP22/TRPV4	2
GO:0000423	mitophagy	1/22	25/18866	0.0287667	0.0918471	0.0564416	MFN2	1
GO:0006851	mitochondrial calcium ion transmembrane transport	1/22	25/18866	0.0287667	0.0918471	0.0564416	OPA1	1
GO:0045109	intermediate filament organization	1/22	25/18866	0.0287667	0.0918471	0.0564416	NEFL	1
GO:0046039	GTP metabolic process	1/22	25/18866	0.0287667	0.0918471	0.0564416	OPA1	1
GO:0098657	import into cell	2/22	230/18866	0.0291225	0.0918471	0.0564416	TRPV4/ATP1A3	2
GO:0051259	protein complex oligomerization	2/22	231/18866	0.0293563	0.0918471	0.0564416	OPA1/TWNK	2
GO:0009266	response to temperature stimulus	2/22	233/18866	0.0298262	0.0918471	0.0564416	TRPV4/SLC52A3	2
GO:0009743	response to carbohydrate	2/22	233/18866	0.0298262	0.0918471	0.0564416	OPA1/TWNK	2
GO:0006309	apoptotic DNA fragmentation	1/22	26/18866	0.0299008	0.0918471	0.0564416	AIFM1	1
GO:0006700	C21-steroid hormone biosynthetic process	1/22	26/18866	0.0299008	0.0918471	0.0564416	FDXR	1
GO:0007064	mitotic sister chromatid cohesion	1/22	26/18866	0.0299008	0.0918471	0.0564416	POGZ	1
GO:0051875	pigment granule localization	1/22	26/18866	0.0299008	0.0918471	0.0564416	MYO7A	1
GO:0060074	synapse maturation	1/22	26/18866	0.0299008	0.0918471	0.0564416	NEFL	1
GO:1905523	positive regulation of macrophage migration	1/22	26/18866	0.0299008	0.0918471	0.0564416	TRPV4	1
GO:0097305	response to alcohol	2/22	234/18866	0.0300624	0.0919555	0.0565082	NEFL/AIFM1	2
GO:0000302	response to reactive oxygen species	2/22	235/18866	0.0302992	0.0922141	0.0566671	FXN/AIFM1	2
GO:0002021	response to dietary excess	1/22	27/18866	0.0310336	0.0922141	0.0566671	TRPV4	1
GO:0006779	porphyrin-containing compound biosynthetic process	1/22	27/18866	0.0310336	0.0922141	0.0566671	FXN	1
GO:0009651	response to salt stress	1/22	27/18866	0.0310336	0.0922141	0.0566671	TRPV4	1
GO:0010996	response to auditory stimulus	1/22	27/18866	0.0310336	0.0922141	0.0566671	ABHD12	1
GO:0033014	tetrapyrrole biosynthetic process	1/22	27/18866	0.0310336	0.0922141	0.0566671	FXN	1
GO:1900078	positive regulation of cellular response to insulin stimulus	1/22	27/18866	0.0310336	0.0922141	0.0566671	OPA1	1
GO:0006972	hyperosmotic response	1/22	28/18866	0.0321651	0.094041	0.0577898	TRPV4	1
GO:0022011	myelination in peripheral nervous system	1/22	28/18866	0.0321651	0.094041	0.0577898	NDRG1	1
GO:0032292	peripheral nervous system axon ensheathment	1/22	28/18866	0.0321651	0.094041	0.0577898	NDRG1	1
GO:1900101	regulation of endoplasmic reticulum unfolded protein response	1/22	28/18866	0.0321651	0.094041	0.0577898	WFS1	1
GO:0006515	protein quality control for misfolded or incompletely synthesized proteins	1/22	29/18866	0.0332954	0.0961868	0.0591084	CLPP	1
GO:0055075	potassium ion homeostasis	1/22	29/18866	0.0332954	0.0961868	0.0591084	ATP1A3	1
GO:0060351	cartilage development involved in endochondral bone morphogenesis	1/22	29/18866	0.0332954	0.0961868	0.0591084	TRPV4	1
GO:0009636	response to toxic substance	2/22	250/18866	0.0339421	0.0976673	0.0600182	NEFL/AIFM1	2
GO:0006884	cell volume homeostasis	1/22	30/18866	0.0344244	0.0978945	0.0601579	TRPV4	1
GO:0010758	regulation of macrophage chemotaxis	1/22	30/18866	0.0344244	0.0978945	0.0601579	TRPV4	1
GO:0060122	inner ear receptor cell stereocilium organization	1/22	30/18866	0.0344244	0.0978945	0.0601579	MYO7A	1
GO:0010644	cell communication by electrical coupling	1/22	31/18866	0.0355522	0.0999306	0.061409	ATP1A3	1
GO:0014044	Schwann cell development	1/22	31/18866	0.0355522	0.0999306	0.061409	NDRG1	1
GO:0031114	regulation of microtubule depolymerization	1/22	31/18866	0.0355522	0.0999306	0.061409	TRPV4	1
GO:0042168	heme metabolic process	1/22	32/18866	0.0366787	0.101916	0.0626294	FXN	1
GO:0042219	cellular modified amino acid catabolic process	1/22	32/18866	0.0366787	0.101916	0.0626294	ABHD12	1
GO:0046475	glycerophospholipid catabolic process	1/22	32/18866	0.0366787	0.101916	0.0626294	ABHD12	1
GO:0010039	response to iron ion	1/22	33/18866	0.037804	0.104644	0.0643054	FXN	1
GO:0090596	sensory organ morphogenesis	2/22	269/18866	0.0387909	0.105745	0.0649819	MFN2/MYO7A	2
GO:0000737	DNA catabolic process, endonucleolytic	1/22	34/18866	0.038928	0.105745	0.0649819	AIFM1	1
GO:0006658	phosphatidylserine metabolic process	1/22	34/18866	0.038928	0.105745	0.0649819	ABHD12	1
GO:0031112	positive regulation of microtubule polymerization or depolymerization	1/22	34/18866	0.038928	0.105745	0.0649819	TRPV4	1
GO:0046685	response to arsenic-containing substance	1/22	34/18866	0.038928	0.105745	0.0649819	NEFL	1
GO:0030262	apoptotic nuclear changes	1/22	35/18866	0.0400507	0.10618	0.0652491	AIFM1	1
GO:0034390	smooth muscle cell apoptotic process	1/22	35/18866	0.0400507	0.10618	0.0652491	MFN2	1
GO:0034391	regulation of smooth muscle cell apoptotic process	1/22	35/18866	0.0400507	0.10618	0.0652491	MFN2	1
GO:0042462	eye photoreceptor cell development	1/22	35/18866	0.0400507	0.10618	0.0652491	MYO7A	1
GO:0044743	protein transmembrane import into intracellular organelle	1/22	35/18866	0.0400507	0.10618	0.0652491	AIFM1	1
GO:0097009	energy homeostasis	1/22	35/18866	0.0400507	0.10618	0.0652491	TRPV4	1
GO:0045927	positive regulation of growth	2/22	274/18866	0.040109	0.10618	0.0652491	FXN/WFS1	2
GO:0042491	inner ear auditory receptor cell differentiation	1/22	36/18866	0.0411722	0.107818	0.066256	MYO7A	1
GO:1901661	quinone metabolic process	1/22	36/18866	0.0411722	0.107818	0.066256	FDXR	1
GO:2000310	regulation of NMDA receptor activity	1/22	36/18866	0.0411722	0.107818	0.066256	NEFL	1
GO:0003091	renal water homeostasis	1/22	37/18866	0.0422925	0.109569	0.0673321	WFS1	1
GO:0006921	cellular component disassembly involved in execution phase of apoptosis	1/22	37/18866	0.0422925	0.109569	0.0673321	AIFM1	1
GO:0043243	positive regulation of protein-containing complex disassembly	1/22	37/18866	0.0422925	0.109569	0.0673321	TRPV4	1
GO:0032868	response to insulin	2/22	283/18866	0.0425246	0.10978	0.0674616	TRPV4/OPA1	2
GO:0010661	positive regulation of muscle cell apoptotic process	1/22	38/18866	0.0434115	0.11128	0.0683835	MFN2	1
GO:0071392	cellular response to estradiol stimulus	1/22	38/18866	0.0434115	0.11128	0.0683835	AIFM1	1
GO:0021700	developmental maturation	2/22	287/18866	0.0436157	0.1114	0.0684569	NEFL/OPA1	2
GO:0010976	positive regulation of neuron projection development	2/22	290/18866	0.044441	0.1114	0.0684569	NEFL/OPA1	2
GO:0001825	blastocyst formation	1/22	39/18866	0.0445292	0.1114	0.0684569	MFN2	1
GO:0006778	porphyrin-containing compound metabolic process	1/22	39/18866	0.0445292	0.1114	0.0684569	FXN	1
GO:0014037	Schwann cell differentiation	1/22	39/18866	0.0445292	0.1114	0.0684569	NDRG1	1
GO:0050775	positive regulation of dendrite morphogenesis	1/22	39/18866	0.0445292	0.1114	0.0684569	OPA1	1
GO:1901068	guanosine-containing compound metabolic process	1/22	39/18866	0.0445292	0.1114	0.0684569	OPA1	1
GO:0051604	protein maturation	2/22	293/18866	0.0452721	0.11287	0.0693607	FXN/WFS1	2
GO:0008207	C21-steroid hormone metabolic process	1/22	40/18866	0.0456457	0.113413	0.0696944	FDXR	1
GO:0050768	negative regulation of neurogenesis	2/22	295/18866	0.0458295	0.113483	0.0697369	PMP22/TRPV4	2
GO:1900117	regulation of execution phase of apoptosis	1/22	41/18866	0.046761	0.115397	0.0709132	AIFM1	1
GO:0000266	mitochondrial fission	1/22	42/18866	0.047875	0.116177	0.0713925	OPA1	1
GO:0046621	negative regulation of organ growth	1/22	42/18866	0.047875	0.116177	0.0713925	FXN	1
GO:0048246	macrophage chemotaxis	1/22	42/18866	0.047875	0.116177	0.0713925	TRPV4	1
GO:0051602	response to electrical stimulus	1/22	42/18866	0.047875	0.116177	0.0713925	OPA1	1
GO:0071470	cellular response to osmotic stress	1/22	42/18866	0.047875	0.116177	0.0713925	TRPV4	1
GO:0006308	DNA catabolic process	1/22	43/18866	0.0489878	0.1177	0.0723286	AIFM1	1
GO:0060119	inner ear receptor cell development	1/22	43/18866	0.0489878	0.1177	0.0723286	MYO7A	1
GO:1903146	regulation of autophagy of mitochondrion	1/22	43/18866	0.0489878	0.1177	0.0723286	MFN2	1
GO:0010769	regulation of cell morphogenesis involved in differentiation	2/22	310/18866	0.0500913	0.118416	0.0727689	NEFL/OPA1	2
GO:0034599	cellular response to oxidative stress	2/22	310/18866	0.0500913	0.118416	0.0727689	FXN/AIFM1	2
GO:0042181	ketone biosynthetic process	1/22	44/18866	0.0500993	0.118416	0.0727689	FDXR	1
GO:0060999	positive regulation of dendritic spine development	1/22	44/18866	0.0500993	0.118416	0.0727689	OPA1	1
GO:1905521	regulation of macrophage migration	1/22	44/18866	0.0500993	0.118416	0.0727689	TRPV4	1
GO:0070588	calcium ion transmembrane transport	2/22	312/18866	0.0506702	0.118728	0.0729603	TRPV4/OPA1	2
GO:0006418	tRNA aminoacylation for protein translation	1/22	45/18866	0.0512096	0.118728	0.0729603	NARS2	1
GO:0032722	positive regulation of chemokine production	1/22	45/18866	0.0512096	0.118728	0.0729603	TRPV4	1
GO:0035315	hair cell differentiation	1/22	45/18866	0.0512096	0.118728	0.0729603	MYO7A	1
GO:0043114	regulation of vascular permeability	1/22	45/18866	0.0512096	0.118728	0.0729603	TRPV4	1
GO:1904646	cellular response to amyloid-beta	1/22	45/18866	0.0512096	0.118728	0.0729603	ATP1A3	1
GO:0000959	mitochondrial RNA metabolic process	1/22	46/18866	0.0523186	0.120151	0.073835	TWNK	1
GO:0001754	eye photoreceptor cell differentiation	1/22	46/18866	0.0523186	0.120151	0.073835	MYO7A	1
GO:0007019	microtubule depolymerization	1/22	46/18866	0.0523186	0.120151	0.073835	TRPV4	1
GO:0051961	negative regulation of nervous system development	2/22	319/18866	0.0527159	0.120669	0.074153	PMP22/TRPV4	2
GO:0030261	chromosome condensation	1/22	47/18866	0.0534264	0.120669	0.074153	AIFM1	1
GO:0042551	neuron maturation	1/22	47/18866	0.0534264	0.120669	0.074153	OPA1	1
GO:0008089	anterograde axonal transport	1/22	48/18866	0.054533	0.120669	0.074153	NEFL	1
GO:0042461	photoreceptor cell development	1/22	48/18866	0.054533	0.120669	0.074153	MYO7A	1
GO:0043039	tRNA aminoacylation	1/22	48/18866	0.054533	0.120669	0.074153	NARS2	1
GO:0046461	neutral lipid catabolic process	1/22	48/18866	0.054533	0.120669	0.074153	ABHD12	1
GO:0046464	acylglycerol catabolic process	1/22	48/18866	0.054533	0.120669	0.074153	ABHD12	1
GO:0061001	regulation of dendritic spine morphogenesis	1/22	48/18866	0.054533	0.120669	0.074153	OPA1	1
GO:0090382	phagosome maturation	1/22	48/18866	0.054533	0.120669	0.074153	MYO7A	1
GO:1904036	negative regulation of epithelial cell apoptotic process	1/22	48/18866	0.054533	0.120669	0.074153	WFS1	1
GO:1990573	potassium ion import across plasma membrane	1/22	48/18866	0.054533	0.120669	0.074153	ATP1A3	1
GO:0009395	phospholipid catabolic process	1/22	49/18866	0.0556383	0.122002	0.0749724	ABHD12	1
GO:0043038	amino acid activation	1/22	49/18866	0.0556383	0.122002	0.0749724	NARS2	1
GO:0120178	steroid hormone biosynthetic process	1/22	49/18866	0.0556383	0.122002	0.0749724	FDXR	1
GO:0043010	camera-type eye development	2/22	332/18866	0.0565935	0.122942	0.0755499	MFN2/OPA1	2
GO:0045104	intermediate filament cytoskeleton organization	1/22	50/18866	0.0567424	0.122942	0.0755499	NEFL	1
GO:0050873	brown fat cell differentiation	1/22	50/18866	0.0567424	0.122942	0.0755499	TRPV4	1
GO:1904707	positive regulation of vascular associated smooth muscle cell proliferation	1/22	50/18866	0.0567424	0.122942	0.0755499	MFN2	1
GO:0006984	ER-nucleus signaling pathway	1/22	51/18866	0.0578453	0.122961	0.0755616	WFS1	1
GO:0021545	cranial nerve development	1/22	51/18866	0.0578453	0.122961	0.0755616	TMEM126A	1
GO:0045103	intermediate filament-based process	1/22	51/18866	0.0578453	0.122961	0.0755616	NEFL	1
GO:0065002	intracellular protein transmembrane transport	1/22	51/18866	0.0578453	0.122961	0.0755616	AIFM1	1
GO:0071675	regulation of mononuclear cell migration	1/22	51/18866	0.0578453	0.122961	0.0755616	TRPV4	1
GO:0090102	cochlea development	1/22	51/18866	0.0578453	0.122961	0.0755616	OPA1	1
GO:0007007	inner mitochondrial membrane organization	1/22	52/18866	0.058947	0.122961	0.0755616	OPA1	1
GO:0031103	axon regeneration	1/22	52/18866	0.058947	0.122961	0.0755616	NEFL	1
GO:0033059	cellular pigmentation	1/22	52/18866	0.058947	0.122961	0.0755616	MYO7A	1
GO:0046580	negative regulation of Ras protein signal transduction	1/22	52/18866	0.058947	0.122961	0.0755616	MFN2	1
GO:0051339	regulation of lyase activity	1/22	52/18866	0.058947	0.122961	0.0755616	FXN	1
GO:0055078	sodium ion homeostasis	1/22	52/18866	0.058947	0.122961	0.0755616	ATP1A3	1
GO:0071622	regulation of granulocyte chemotaxis	1/22	52/18866	0.058947	0.122961	0.0755616	TRPV4	1
GO:0010721	negative regulation of cell development	2/22	343/18866	0.0599519	0.124543	0.0765336	PMP22/TRPV4	2
GO:0045599	negative regulation of fat cell differentiation	1/22	53/18866	0.0600474	0.124543	0.0765336	TRPV4	1
GO:0002931	response to ischemia	1/22	55/18866	0.0622445	0.128006	0.0786617	AIFM1	1
GO:0051353	positive regulation of oxidoreductase activity	1/22	55/18866	0.0622445	0.128006	0.0786617	FXN	1
GO:0060350	endochondral bone morphogenesis	1/22	55/18866	0.0622445	0.128006	0.0786617	TRPV4	1
GO:0034508	centromere complex assembly	1/22	56/18866	0.0633412	0.128806	0.0791533	POGZ	1
GO:0060563	neuroepithelial cell differentiation	1/22	56/18866	0.0633412	0.128806	0.0791533	MYO7A	1
GO:0086065	cell communication involved in cardiac conduction	1/22	56/18866	0.0633412	0.128806	0.0791533	ATP1A3	1
GO:1904645	response to amyloid-beta	1/22	56/18866	0.0633412	0.128806	0.0791533	ATP1A3	1
GO:0071103	DNA conformation change	2/22	355/18866	0.0636938	0.129162	0.0793721	TWNK/AIFM1	2
GO:0046148	pigment biosynthetic process	1/22	57/18866	0.0644368	0.129944	0.0798531	FXN	1
GO:1905517	macrophage migration	1/22	57/18866	0.0644368	0.129944	0.0798531	TRPV4	1
GO:0001666	response to hypoxia	2/22	359/18866	0.0649588	0.130635	0.0802777	NDRG1/OPA1	2
GO:0046128	purine ribonucleoside metabolic process	1/22	58/18866	0.065531	0.131423	0.0807618	OPA1	1
GO:0031102	neuron projection regeneration	1/22	59/18866	0.0666241	0.132159	0.0812139	NEFL	1
GO:0043525	positive regulation of neuron apoptotic process	1/22	59/18866	0.0666241	0.132159	0.0812139	AIFM1	1
GO:0051058	negative regulation of small GTPase mediated signal transduction	1/22	59/18866	0.0666241	0.132159	0.0812139	MFN2	1
GO:0060113	inner ear receptor cell differentiation	1/22	59/18866	0.0666241	0.132159	0.0812139	MYO7A	1
GO:0010038	response to metal ion	2/22	366/18866	0.0671933	0.132926	0.0816853	NDRG1/FXN	2
GO:0030865	cortical cytoskeleton organization	1/22	60/18866	0.0677159	0.133113	0.0818004	TRPV4	1
GO:0071806	protein transmembrane transport	1/22	60/18866	0.0677159	0.133113	0.0818004	AIFM1	1
GO:0007018	microtubule-based movement	2/22	368/18866	0.0678366	0.133113	0.0818004	NEFL/OPA1	2
GO:0033013	tetrapyrrole metabolic process	1/22	61/18866	0.0688066	0.133221	0.0818667	FXN	1
GO:0033619	membrane protein proteolysis	1/22	61/18866	0.0688066	0.133221	0.0818667	CLPP	1
GO:0042278	purine nucleoside metabolic process	1/22	61/18866	0.0688066	0.133221	0.0818667	OPA1	1
GO:0045576	mast cell activation	1/22	61/18866	0.0688066	0.133221	0.0818667	NDRG1	1
GO:0061912	selective autophagy	1/22	61/18866	0.0688066	0.133221	0.0818667	MFN2	1
GO:0060997	dendritic spine morphogenesis	1/22	62/18866	0.069896	0.134259	0.0825046	OPA1	1
GO:0071384	cellular response to corticosteroid stimulus	1/22	62/18866	0.069896	0.134259	0.0825046	AIFM1	1
GO:0140115	export across plasma membrane	1/22	62/18866	0.069896	0.134259	0.0825046	ATP1A3	1
GO:0007062	sister chromatid cohesion	1/22	63/18866	0.0709842	0.135279	0.0831311	POGZ	1
GO:0031122	cytoplasmic microtubule organization	1/22	63/18866	0.0709842	0.135279	0.0831311	TRPV4	1
GO:0046530	photoreceptor cell differentiation	1/22	63/18866	0.0709842	0.135279	0.0831311	MYO7A	1
GO:0045666	positive regulation of neuron differentiation	2/22	380/18866	0.07174	0.13628	0.0837464	NEFL/OPA1	2
GO:0002066	columnar/cuboidal epithelial cell development	1/22	64/18866	0.0720711	0.13628	0.0837464	MYO7A	1
GO:1900449	regulation of glutamate receptor signaling pathway	1/22	64/18866	0.0720711	0.13628	0.0837464	NEFL	1
GO:0032535	regulation of cellular component size	2/22	383/18866	0.0727274	0.137165	0.08429	NEFL/TRPV4	2
GO:0010257	NADH dehydrogenase complex assembly	1/22	65/18866	0.0731569	0.137263	0.0843507	TMEM126A	1
GO:0032981	mitochondrial respiratory chain complex I assembly	1/22	65/18866	0.0731569	0.137263	0.0843507	TMEM126A	1
GO:0042490	mechanoreceptor differentiation	1/22	66/18866	0.0742414	0.138584	0.0851622	MYO7A	1
GO:0046626	regulation of insulin receptor signaling pathway	1/22	66/18866	0.0742414	0.138584	0.0851622	OPA1	1
GO:0007040	lysosome organization	1/22	67/18866	0.0753248	0.139533	0.0857454	MYO7A	1
GO:0036498	IRE1-mediated unfolded protein response	1/22	67/18866	0.0753248	0.139533	0.0857454	WFS1	1
GO:0080171	lytic vacuole organization	1/22	67/18866	0.0753248	0.139533	0.0857454	MYO7A	1
GO:0031346	positive regulation of cell projection organization	2/22	394/18866	0.0763866	0.139759	0.0858845	NEFL/OPA1	2
GO:0016239	positive regulation of macroautophagy	1/22	68/18866	0.0764069	0.139759	0.0858845	MFN2	1
GO:0032642	regulation of chemokine production	1/22	68/18866	0.0764069	0.139759	0.0858845	TRPV4	1
GO:0040014	regulation of multicellular organism growth	1/22	68/18866	0.0764069	0.139759	0.0858845	FXN	1
GO:0042446	hormone biosynthetic process	1/22	68/18866	0.0764069	0.139759	0.0858845	FDXR	1
GO:0048662	negative regulation of smooth muscle cell proliferation	1/22	69/18866	0.0774878	0.141028	0.086664	MFN2	1
GO:0071230	cellular response to amino acid stimulus	1/22	69/18866	0.0774878	0.141028	0.086664	OPA1	1
GO:1901653	cellular response to peptide	2/22	398/18866	0.077732	0.141119	0.0867203	OPA1/ATP1A3	2
GO:0006879	cellular iron ion homeostasis	1/22	70/18866	0.0785675	0.142281	0.0874344	FXN	1
GO:0014823	response to activity	1/22	71/18866	0.079646	0.143877	0.0884147	OPA1	1
GO:0009119	ribonucleoside metabolic process	1/22	72/18866	0.0807233	0.145103	0.0891681	OPA1	1
GO:0042440	pigment metabolic process	1/22	72/18866	0.0807233	0.145103	0.0891681	FXN	1
GO:1903779	regulation of cardiac conduction	1/22	73/18866	0.0817994	0.146675	0.0901342	ATP1A3	1
GO:0046503	glycerolipid catabolic process	1/22	74/18866	0.0828743	0.148237	0.0910942	ABHD12	1
GO:0010639	negative regulation of organelle organization	2/22	416/18866	0.0838805	0.148335	0.0911546	FXN/OPA1	2
GO:0032602	chemokine production	1/22	75/18866	0.083948	0.148335	0.0911546	TRPV4	1
GO:0099518	vesicle cytoskeletal trafficking	1/22	75/18866	0.083948	0.148335	0.0911546	MYO7A	1
GO:1900006	positive regulation of dendrite development	1/22	75/18866	0.083948	0.148335	0.0911546	OPA1	1
GO:1900076	regulation of cellular response to insulin stimulus	1/22	75/18866	0.083948	0.148335	0.0911546	OPA1	1
GO:0071229	cellular response to acid chemical	1/22	76/18866	0.0850205	0.149867	0.0920956	OPA1	1
GO:0046785	microtubule polymerization	1/22	77/18866	0.0860918	0.151388	0.0930308	TRPV4	1
GO:0050727	regulation of inflammatory response	2/22	425/18866	0.0870108	0.151491	0.0930935	TRPV4/ABHD12	2
GO:0030433	ubiquitin-dependent ERAD pathway	1/22	78/18866	0.0871619	0.151491	0.0930935	WFS1	1
GO:0060998	regulation of dendritic spine development	1/22	78/18866	0.0871619	0.151491	0.0930935	OPA1	1
GO:0000422	autophagy of mitochondrion	1/22	79/18866	0.0882308	0.151491	0.0930935	MFN2	1
GO:0009205	purine ribonucleoside triphosphate metabolic process	1/22	79/18866	0.0882308	0.151491	0.0930935	OPA1	1
GO:0021675	nerve development	1/22	79/18866	0.0882308	0.151491	0.0930935	TMEM126A	1
GO:0031016	pancreas development	1/22	79/18866	0.0882308	0.151491	0.0930935	WFS1	1
GO:0061726	mitochondrion disassembly	1/22	79/18866	0.0882308	0.151491	0.0930935	MFN2	1
GO:0090398	cellular senescence	1/22	79/18866	0.0882308	0.151491	0.0930935	OPA1	1
GO:0099601	regulation of neurotransmitter receptor activity	1/22	79/18866	0.0882308	0.151491	0.0930935	NEFL	1
GO:0048678	response to axon injury	1/22	80/18866	0.0892985	0.152963	0.0939984	NEFL	1
GO:0007015	actin filament organization	2/22	434/18866	0.0901771	0.154065	0.0946755	TRPV4/MYO7A	2
GO:0021766	hippocampus development	1/22	81/18866	0.090365	0.154065	0.0946755	NEFL	1
GO:0097061	dendritic spine organization	1/22	84/18866	0.0935573	0.159068	0.0977498	OPA1	1
GO:0006605	protein targeting	2/22	444/18866	0.0937363	0.159068	0.0977498	MFN2/AIFM1	2
GO:0006970	response to osmotic stress	1/22	85/18866	0.0946191	0.159451	0.0979852	TRPV4	1
GO:0009199	ribonucleoside triphosphate metabolic process	1/22	85/18866	0.0946191	0.159451	0.0979852	OPA1	1
GO:0031110	regulation of microtubule polymerization or depolymerization	1/22	85/18866	0.0946191	0.159451	0.0979852	TRPV4	1
GO:0006919	activation of cysteine-type endopeptidase activity involved in apoptotic process	1/22	86/18866	0.0956797	0.160059	0.0983591	AIFM1	1
GO:0009791	post-embryonic development	1/22	86/18866	0.0956797	0.160059	0.0983591	MYO7A	1
GO:0050772	positive regulation of axonogenesis	1/22	86/18866	0.0956797	0.160059	0.0983591	NEFL	1
GO:0009060	aerobic respiration	1/22	87/18866	0.096739	0.160059	0.0983591	FXN	1
GO:0009144	purine nucleoside triphosphate metabolic process	1/22	87/18866	0.096739	0.160059	0.0983591	OPA1	1
GO:0055072	iron ion homeostasis	1/22	87/18866	0.096739	0.160059	0.0983591	FXN	1
GO:1904705	regulation of vascular associated smooth muscle cell proliferation	1/22	87/18866	0.096739	0.160059	0.0983591	MFN2	1
GO:1990874	vascular associated smooth muscle cell proliferation	1/22	87/18866	0.096739	0.160059	0.0983591	MFN2	1
GO:1901879	regulation of protein depolymerization	1/22	88/18866	0.0977972	0.161443	0.0992095	TRPV4	1
GO:0006874	cellular calcium ion homeostasis	2/22	456/18866	0.0980624	0.161514	0.0992534	TRPV4/WFS1	2
GO:0006979	response to oxidative stress	2/22	458/18866	0.0987891	0.162344	0.0997632	FXN/AIFM1	2
GO:0097306	cellular response to alcohol	1/22	91/18866	0.100965	0.165546	0.101731	AIFM1	1
GO:0055074	calcium ion homeostasis	2/22	468/18866	0.102446	0.167598	0.102992	TRPV4/WFS1	2
GO:0010660	regulation of muscle cell apoptotic process	1/22	94/18866	0.104122	0.169198	0.103975	MFN2	1
GO:0060349	bone morphogenesis	1/22	94/18866	0.104122	0.169198	0.103975	TRPV4	1
GO:1904035	regulation of epithelial cell apoptotic process	1/22	94/18866	0.104122	0.169198	0.103975	WFS1	1
GO:0048814	regulation of dendrite morphogenesis	1/22	95/18866	0.105171	0.170136	0.104551	OPA1	1
GO:0097194	execution phase of apoptosis	1/22	95/18866	0.105171	0.170136	0.104551	AIFM1	1
GO:0048285	organelle fission	2/22	476/18866	0.1054	0.170136	0.104551	OPA1/POGZ	2
GO:0000045	autophagosome assembly	1/22	96/18866	0.10622	0.170703	0.1049	MFN2	1
GO:0002690	positive regulation of leukocyte chemotaxis	1/22	96/18866	0.10622	0.170703	0.1049	TRPV4	1
GO:0071674	mononuclear cell migration	1/22	97/18866	0.107268	0.170877	0.105007	TRPV4	1
GO:0120162	positive regulation of cold-induced thermogenesis	1/22	97/18866	0.107268	0.170877	0.105007	MFN2	1
GO:1901216	positive regulation of neuron death	1/22	97/18866	0.107268	0.170877	0.105007	AIFM1	1
GO:1901655	cellular response to ketone	1/22	97/18866	0.107268	0.170877	0.105007	AIFM1	1
GO:0010657	muscle cell apoptotic process	1/22	98/18866	0.108314	0.172168	0.1058	MFN2	1
GO:0050769	positive regulation of neurogenesis	2/22	485/18866	0.108752	0.172487	0.105996	NEFL/OPA1	2
GO:0043473	pigmentation	1/22	99/18866	0.109359	0.172698	0.106126	MYO7A	1
GO:1905037	autophagosome organization	1/22	99/18866	0.109359	0.172698	0.106126	MFN2	1
GO:0036503	ERAD pathway	1/22	100/18866	0.110404	0.173969	0.106907	WFS1	1
GO:0072503	cellular divalent inorganic cation homeostasis	2/22	492/18866	0.111379	0.174856	0.107452	TRPV4/WFS1	2
GO:0007215	glutamate receptor signaling pathway	1/22	101/18866	0.111446	0.174856	0.107452	NEFL	1
GO:0060996	dendritic spine development	1/22	102/18866	0.112488	0.176111	0.108223	OPA1	1
GO:0042472	inner ear morphogenesis	1/22	103/18866	0.113529	0.176978	0.108756	MYO7A	1
GO:0048661	positive regulation of smooth muscle cell proliferation	1/22	103/18866	0.113529	0.176978	0.108756	MFN2	1
GO:0022604	regulation of cell morphogenesis	2/22	499/18866	0.114024	0.177371	0.108997	NEFL/OPA1	2
GO:0001824	blastocyst development	1/22	104/18866	0.114568	0.177459	0.109051	MFN2	1
GO:0009116	nucleoside metabolic process	1/22	104/18866	0.114568	0.177459	0.109051	OPA1	1
GO:0031532	actin cytoskeleton reorganization	1/22	105/18866	0.115606	0.178687	0.109806	TRPV4	1
GO:0030330	DNA damage response, signal transduction by p53 class mediator	1/22	107/18866	0.117679	0.18074	0.111068	NDRG1	1
GO:0035601	protein deacylation	1/22	107/18866	0.117679	0.18074	0.111068	ABHD12	1
GO:0099175	regulation of postsynapse organization	1/22	107/18866	0.117679	0.18074	0.111068	OPA1	1
GO:0032508	DNA duplex unwinding	1/22	108/18866	0.118714	0.181945	0.111808	TWNK	1
GO:0021510	spinal cord development	1/22	109/18866	0.119748	0.18276	0.112309	NEFL	1
GO:0021761	limbic system development	1/22	109/18866	0.119748	0.18276	0.112309	NEFL	1
GO:0009141	nucleoside triphosphate metabolic process	1/22	110/18866	0.12078	0.18395	0.11304	OPA1	1
GO:0098732	macromolecule deacylation	1/22	111/18866	0.121811	0.184747	0.11353	ABHD12	1
GO:1903008	organelle disassembly	1/22	111/18866	0.121811	0.184747	0.11353	MFN2	1
GO:0010927	cellular component assembly involved in morphogenesis	1/22	112/18866	0.122842	0.185922	0.114253	PMP22	1
GO:0007009	plasma membrane organization	1/22	113/18866	0.123871	0.187091	0.114971	NDRG1	1
GO:0030004	cellular monovalent inorganic cation homeostasis	1/22	114/18866	0.124898	0.188253	0.115685	ATP1A3	1
GO:0048640	negative regulation of developmental growth	1/22	115/18866	0.125925	0.189017	0.116154	FXN	1
GO:0051261	protein depolymerization	1/22	115/18866	0.125925	0.189017	0.116154	TRPV4	1
GO:0032392	DNA geometric change	1/22	116/18866	0.126951	0.189385	0.116381	TWNK	1
GO:0046620	regulation of organ growth	1/22	116/18866	0.126951	0.189385	0.116381	FXN	1
GO:0046916	cellular transition metal ion homeostasis	1/22	116/18866	0.126951	0.189385	0.116381	FXN	1
GO:0031109	microtubule polymerization or depolymerization	1/22	117/18866	0.127975	0.189747	0.116603	TRPV4	1
GO:0051341	regulation of oxidoreductase activity	1/22	117/18866	0.127975	0.189747	0.116603	FXN	1
GO:1904019	epithelial cell apoptotic process	1/22	117/18866	0.127975	0.189747	0.116603	WFS1	1
GO:0007569	cell aging	1/22	118/18866	0.128998	0.190488	0.117058	OPA1	1
GO:0021987	cerebral cortex development	1/22	118/18866	0.128998	0.190488	0.117058	NEFL	1
GO:0002065	columnar/cuboidal epithelial cell differentiation	1/22	121/18866	0.132061	0.194223	0.119353	MYO7A	1
GO:0031398	positive regulation of protein ubiquitination	1/22	121/18866	0.132061	0.194223	0.119353	WFS1	1
GO:0021782	glial cell development	1/22	122/18866	0.13308	0.194542	0.11955	NDRG1	1
GO:0043244	regulation of protein-containing complex disassembly	1/22	122/18866	0.13308	0.194542	0.11955	TRPV4	1
GO:0051928	positive regulation of calcium ion transport	1/22	122/18866	0.13308	0.194542	0.11955	WFS1	1
GO:0042471	ear morphogenesis	1/22	123/18866	0.134097	0.195637	0.120222	MYO7A	1
GO:0002688	regulation of leukocyte chemotaxis	1/22	124/18866	0.135114	0.196725	0.120891	TRPV4	1
GO:0003014	renal system process	1/22	125/18866	0.136129	0.197021	0.121073	WFS1	1
GO:0030968	endoplasmic reticulum unfolded protein response	1/22	125/18866	0.136129	0.197021	0.121073	WFS1	1
GO:0048593	camera-type eye morphogenesis	1/22	125/18866	0.136129	0.197021	0.121073	MFN2	1
GO:0071621	granulocyte chemotaxis	1/22	127/18866	0.138156	0.199559	0.122632	TRPV4	1
GO:1901657	glycosyl compound metabolic process	1/22	129/18866	0.140178	0.202079	0.124181	OPA1	1
GO:0010508	positive regulation of autophagy	1/22	131/18866	0.142196	0.204583	0.12572	MFN2	1
GO:0042770	signal transduction in response to DNA damage	1/22	133/18866	0.14421	0.207071	0.127248	NDRG1	1
GO:0034754	cellular hormone metabolic process	1/22	134/18866	0.145215	0.207287	0.127381	FDXR	1
GO:0043280	positive regulation of cysteine-type endopeptidase activity involved in apoptotic process	1/22	134/18866	0.145215	0.207287	0.127381	AIFM1	1
GO:0046718	viral entry into host cell	1/22	134/18866	0.145215	0.207287	0.127381	SLC52A2	1
GO:0042157	lipoprotein metabolic process	1/22	135/18866	0.146219	0.208312	0.128011	ABHD12	1
GO:0006638	neutral lipid metabolic process	1/22	138/18866	0.149224	0.210942	0.129627	ABHD12	1
GO:0006639	acylglycerol metabolic process	1/22	138/18866	0.149224	0.210942	0.129627	ABHD12	1
GO:0046330	positive regulation of JNK cascade	1/22	138/18866	0.149224	0.210942	0.129627	TRPV4	1
GO:0055076	transition metal ion homeostasis	1/22	138/18866	0.149224	0.210942	0.129627	FXN	1
GO:0097553	calcium ion transmembrane import into cytosol	1/22	140/18866	0.151221	0.213351	0.131108	TRPV4	1
GO:0032355	response to estradiol	1/22	141/18866	0.152219	0.213929	0.131463	AIFM1	1
GO:1903322	positive regulation of protein modification by small protein conjugation or removal	1/22	141/18866	0.152219	0.213929	0.131463	WFS1	1
GO:0002687	positive regulation of leukocyte migration	1/22	142/18866	0.153215	0.214914	0.132068	TRPV4	1
GO:0008286	insulin receptor signaling pathway	1/22	143/18866	0.15421	0.215216	0.132254	OPA1	1
GO:0045598	regulation of fat cell differentiation	1/22	143/18866	0.15421	0.215216	0.132254	TRPV4	1
GO:0046434	organophosphate catabolic process	1/22	144/18866	0.155203	0.215216	0.132254	ABHD12	1
GO:0050921	positive regulation of chemotaxis	1/22	144/18866	0.155203	0.215216	0.132254	TRPV4	1
GO:0106106	cold-induced thermogenesis	1/22	144/18866	0.155203	0.215216	0.132254	MFN2	1
GO:0120161	regulation of cold-induced thermogenesis	1/22	144/18866	0.155203	0.215216	0.132254	MFN2	1
GO:0034620	cellular response to unfolded protein	1/22	146/18866	0.157188	0.21714	0.133436	WFS1	1
GO:0048813	dendrite morphogenesis	1/22	146/18866	0.157188	0.21714	0.133436	OPA1	1
GO:0007043	cell-cell junction assembly	1/22	147/18866	0.158178	0.217271	0.133517	TRPV4	1
GO:0044409	entry into host	1/22	147/18866	0.158178	0.217271	0.133517	SLC52A2	1
GO:0051384	response to glucocorticoid	1/22	147/18866	0.158178	0.217271	0.133517	NEFL	1
GO:0061337	cardiac conduction	1/22	148/18866	0.159168	0.218219	0.134099	ATP1A3	1
GO:0006119	oxidative phosphorylation	1/22	149/18866	0.160156	0.219161	0.134678	FXN	1
GO:0035264	multicellular organism growth	1/22	150/18866	0.161143	0.219275	0.134748	FXN	1
GO:0060041	retina development in camera-type eye	1/22	150/18866	0.161143	0.219275	0.134748	OPA1	1
GO:0097530	granulocyte migration	1/22	150/18866	0.161143	0.219275	0.134748	TRPV4	1
GO:0006261	DNA-dependent DNA replication	1/22	151/18866	0.162129	0.219795	0.135068	TWNK	1
GO:2001056	positive regulation of cysteine-type endopeptidase activity	1/22	151/18866	0.162129	0.219795	0.135068	AIFM1	1
GO:0008203	cholesterol metabolic process	1/22	153/18866	0.164098	0.221639	0.136201	FDXR	1
GO:0030048	actin filament-based movement	1/22	153/18866	0.164098	0.221639	0.136201	MYO7A	1
GO:0050773	regulation of dendrite development	1/22	155/18866	0.166062	0.223877	0.137576	OPA1	1
GO:0050729	positive regulation of inflammatory response	1/22	158/18866	0.169001	0.226997	0.139494	TRPV4	1
GO:0060402	calcium ion transport into cytosol	1/22	158/18866	0.169001	0.226997	0.139494	TRPV4	1
GO:0055067	monovalent inorganic cation homeostasis	1/22	159/18866	0.169978	0.22747	0.139784	ATP1A3	1
GO:1902600	proton transmembrane transport	1/22	159/18866	0.169978	0.22747	0.139784	ATP1A3	1
GO:0000070	mitotic sister chromatid segregation	1/22	161/18866	0.171929	0.229659	0.141129	POGZ	1
GO:1902652	secondary alcohol metabolic process	1/22	162/18866	0.172903	0.230537	0.141669	FDXR	1
GO:0140053	mitochondrial gene expression	1/22	165/18866	0.175818	0.233996	0.143794	TWNK	1
GO:0035967	cellular response to topologically incorrect protein	1/22	166/18866	0.176788	0.234857	0.144323	WFS1	1
GO:0016125	sterol metabolic process	1/22	169/18866	0.17969	0.237412	0.145894	FDXR	1
GO:0052126	movement in host environment	1/22	169/18866	0.17969	0.237412	0.145894	SLC52A2	1
GO:0061025	membrane fusion	1/22	169/18866	0.17969	0.237412	0.145894	OPA1	1
GO:0032874	positive regulation of stress-activated MAPK cascade	1/22	170/18866	0.180655	0.238255	0.146412	TRPV4	1
GO:0030307	positive regulation of cell growth	1/22	171/18866	0.181619	0.239094	0.146927	FXN	1
GO:0070304	positive regulation of stress-activated protein kinase signaling cascade	1/22	172/18866	0.182582	0.239928	0.14744	TRPV4	1
GO:0021543	pallium development	1/22	173/18866	0.183544	0.240286	0.14766	NEFL	1
GO:0048660	regulation of smooth muscle cell proliferation	1/22	173/18866	0.183544	0.240286	0.14766	MFN2	1
GO:0001659	temperature homeostasis	1/22	174/18866	0.184505	0.240286	0.14766	MFN2	1
GO:0010469	regulation of signaling receptor activity	1/22	174/18866	0.184505	0.240286	0.14766	NEFL	1
GO:0035725	sodium ion transmembrane transport	1/22	174/18866	0.184505	0.240286	0.14766	ATP1A3	1
GO:0048659	smooth muscle cell proliferation	1/22	175/18866	0.185465	0.241105	0.148163	MFN2	1
GO:0016241	regulation of macroautophagy	1/22	176/18866	0.186424	0.241919	0.148663	MFN2	1
GO:0048469	cell maturation	1/22	179/18866	0.189294	0.245206	0.150683	OPA1	1
GO:0008361	regulation of cell size	1/22	181/18866	0.191201	0.246799	0.151662	TRPV4	1
GO:0010950	positive regulation of endopeptidase activity	1/22	181/18866	0.191201	0.246799	0.151662	AIFM1	1
GO:0043433	negative regulation of DNA-binding transcription factor activity	1/22	183/18866	0.193105	0.248815	0.152901	WFS1	1
GO:0046328	regulation of JNK cascade	1/22	184/18866	0.194055	0.249597	0.153382	TRPV4	1
GO:2001257	regulation of cation channel activity	1/22	185/18866	0.195004	0.250376	0.15386	NEFL	1
GO:0006399	tRNA metabolic process	1/22	186/18866	0.195952	0.250708	0.154065	NARS2	1
GO:0050770	regulation of axonogenesis	1/22	186/18866	0.195952	0.250708	0.154065	NEFL	1
GO:0045333	cellular respiration	1/22	187/18866	0.196899	0.251038	0.154267	FXN	1
GO:0050821	protein stabilization	1/22	187/18866	0.196899	0.251038	0.154267	WFS1	1
GO:0003018	vascular process in circulatory system	1/22	190/18866	0.199734	0.253321	0.15567	TRPV4	1
GO:0006575	cellular modified amino acid metabolic process	1/22	190/18866	0.199734	0.253321	0.15567	ABHD12	1
GO:0070507	regulation of microtubule cytoskeleton organization	1/22	190/18866	0.199734	0.253321	0.15567	TRPV4	1
GO:0022408	negative regulation of cell-cell adhesion	1/22	191/18866	0.200676	0.253632	0.155861	TRPV4	1
GO:0035265	organ growth	1/22	191/18866	0.200676	0.253632	0.155861	FXN	1
GO:0046578	regulation of Ras protein signal transduction	1/22	194/18866	0.203498	0.256753	0.157779	MFN2	1
GO:0000819	sister chromatid segregation	1/22	196/18866	0.205374	0.258672	0.158958	POGZ	1
GO:0006694	steroid biosynthetic process	1/22	197/18866	0.20631	0.258955	0.159132	FDXR	1
GO:0051216	cartilage development	1/22	197/18866	0.20631	0.258955	0.159132	TRPV4	1
GO:0017038	protein import	1/22	200/18866	0.209113	0.262021	0.161016	AIFM1	1
GO:0010952	positive regulation of peptidase activity	1/22	201/18866	0.210045	0.262286	0.161179	AIFM1	1
GO:0031099	regeneration	1/22	201/18866	0.210045	0.262286	0.161179	NEFL	1
GO:0060348	bone development	1/22	204/18866	0.212835	0.265315	0.163041	TRPV4	1
GO:0035637	multicellular organismal signaling	1/22	206/18866	0.21469	0.26717	0.16418	ATP1A3	1
GO:1902905	positive regulation of supramolecular fiber organization	1/22	208/18866	0.216541	0.269013	0.165313	TRPV4	1
GO:0045216	cell-cell junction organization	1/22	210/18866	0.218387	0.270845	0.166439	TRPV4	1
GO:0031396	regulation of protein ubiquitination	1/22	211/18866	0.219309	0.271281	0.166707	WFS1	1
GO:0002685	regulation of leukocyte migration	1/22	212/18866	0.22023	0.271281	0.166707	TRPV4	1
GO:0051650	establishment of vesicle localization	1/22	212/18866	0.22023	0.271281	0.166707	MYO7A	1
GO:0051701	interaction with host	1/22	212/18866	0.22023	0.271281	0.166707	SLC52A2	1
GO:0007254	JNK cascade	1/22	213/18866	0.221149	0.271954	0.16712	TRPV4	1
GO:0043281	regulation of cysteine-type endopeptidase activity involved in apoptotic process	1/22	215/18866	0.222986	0.273289	0.167941	AIFM1	1
GO:0070374	positive regulation of ERK1 and ERK2 cascade	1/22	215/18866	0.222986	0.273289	0.167941	TRPV4	1
GO:0071805	potassium ion transmembrane transport	1/22	218/18866	0.225732	0.27619	0.169723	ATP1A3	1
GO:0002064	epithelial cell development	1/22	221/18866	0.228469	0.277672	0.170634	MYO7A	1
GO:0031669	cellular response to nutrient levels	1/22	221/18866	0.228469	0.277672	0.170634	AIFM1	1
GO:0042445	hormone metabolic process	1/22	221/18866	0.228469	0.277672	0.170634	FDXR	1
GO:0071241	cellular response to inorganic substance	1/22	221/18866	0.228469	0.277672	0.170634	AIFM1	1
GO:0097529	myeloid leukocyte migration	1/22	222/18866	0.22938	0.278314	0.171029	TRPV4	1
GO:0016485	protein processing	1/22	223/18866	0.230289	0.278952	0.171421	FXN	1
GO:0043624	cellular protein complex disassembly	1/22	224/18866	0.231197	0.279587	0.171811	TRPV4	1
GO:0032869	cellular response to insulin stimulus	1/22	226/18866	0.233011	0.281313	0.172872	OPA1	1
GO:0048705	skeletal system morphogenesis	1/22	228/18866	0.23482	0.282399	0.173539	TRPV4	1
GO:0050807	regulation of synapse organization	1/22	229/18866	0.235724	0.282399	0.173539	OPA1	1
GO:0050920	regulation of chemotaxis	1/22	229/18866	0.235724	0.282399	0.173539	TRPV4	1
GO:0051648	vesicle localization	1/22	229/18866	0.235724	0.282399	0.173539	MYO7A	1
GO:0006457	protein folding	1/22	230/18866	0.236626	0.282399	0.173539	WFS1	1
GO:0010001	glial cell differentiation	1/22	230/18866	0.236626	0.282399	0.173539	NDRG1	1
GO:0051495	positive regulation of cytoskeleton organization	1/22	230/18866	0.236626	0.282399	0.173539	TRPV4	1
GO:0030595	leukocyte chemotaxis	1/22	232/18866	0.238427	0.284083	0.174574	TRPV4	1
GO:0045444	fat cell differentiation	1/22	235/18866	0.241121	0.286356	0.175971	TRPV4	1
GO:0071695	anatomical structure maturation	1/22	235/18866	0.241121	0.286356	0.175971	OPA1	1
GO:0044242	cellular lipid catabolic process	1/22	236/18866	0.242018	0.286952	0.176337	ABHD12	1
GO:0032872	regulation of stress-activated MAPK cascade	1/22	237/18866	0.242913	0.287545	0.176702	TRPV4	1
GO:2000116	regulation of cysteine-type endopeptidase activity	1/22	239/18866	0.2447	0.288372	0.17721	AIFM1	1
GO:0006323	DNA packaging	1/22	240/18866	0.245592	0.288372	0.17721	AIFM1	1
GO:0032886	regulation of microtubule-based process	1/22	240/18866	0.245592	0.288372	0.17721	TRPV4	1
GO:0050803	regulation of synapse structure or activity	1/22	240/18866	0.245592	0.288372	0.17721	OPA1	1
GO:0070302	regulation of stress-activated protein kinase signaling cascade	1/22	240/18866	0.245592	0.288372	0.17721	TRPV4	1
GO:0006814	sodium ion transport	1/22	241/18866	0.246483	0.288953	0.177566	ATP1A3	1
GO:0006813	potassium ion transport	1/22	242/18866	0.247373	0.289065	0.177635	ATP1A3	1
GO:1903320	regulation of protein modification by small protein conjugation or removal	1/22	242/18866	0.247373	0.289065	0.177635	WFS1	1
GO:0065004	protein-DNA complex assembly	1/22	243/18866	0.248262	0.289639	0.177988	POGZ	1
GO:0033002	muscle cell proliferation	1/22	244/18866	0.24915	0.29021	0.178339	MFN2	1
GO:0071216	cellular response to biotic stimulus	1/22	246/18866	0.250923	0.291809	0.179321	WFS1	1
GO:0016358	dendrite development	1/22	247/18866	0.251808	0.292371	0.179667	OPA1	1
GO:0031668	cellular response to extracellular stimulus	1/22	253/18866	0.257098	0.297563	0.182858	AIFM1	1
GO:0051924	regulation of calcium ion transport	1/22	253/18866	0.257098	0.297563	0.182858	WFS1	1
GO:0045926	negative regulation of growth	1/22	254/18866	0.257976	0.298105	0.183191	FXN	1
GO:0008016	regulation of heart contraction	1/22	256/18866	0.259729	0.299656	0.184144	ATP1A3	1
GO:0030072	peptide hormone secretion	1/22	257/18866	0.260604	0.30019	0.184472	TRPV4	1
GO:0021537	telencephalon development	1/22	259/18866	0.262351	0.301725	0.185415	NEFL	1
GO:0042180	cellular ketone metabolic process	1/22	260/18866	0.263224	0.30225	0.185738	FDXR	1
GO:0061448	connective tissue development	1/22	262/18866	0.264965	0.303771	0.186672	TRPV4	1
GO:0032412	regulation of ion transmembrane transporter activity	1/22	265/18866	0.26757	0.306275	0.188211	NEFL	1
GO:0072331	signal transduction by p53 class mediator	1/22	267/18866	0.269301	0.307773	0.189132	NDRG1	1
GO:0098813	nuclear chromosome segregation	1/22	272/18866	0.273613	0.31221	0.191859	POGZ	1
GO:0006260	DNA replication	1/22	273/18866	0.274472	0.312701	0.19216	TWNK	1
GO:0022898	regulation of transmembrane transporter activity	1/22	276/18866	0.277045	0.315139	0.193658	NEFL	1
GO:0098742	cell-cell adhesion via plasma-membrane adhesion molecules	1/22	277/18866	0.277901	0.315619	0.193953	MPZ	1
GO:0015980	energy derivation by oxidation of organic compounds	1/22	278/18866	0.278755	0.316096	0.194246	FXN	1
GO:0071824	protein-DNA complex subunit organization	1/22	282/18866	0.282164	0.319464	0.196316	POGZ	1
GO:0001822	kidney development	1/22	283/18866	0.283014	0.319928	0.196602	WFS1	1
GO:0043270	positive regulation of ion transport	1/22	284/18866	0.283862	0.320391	0.196885	WFS1	1
GO:0051403	stress-activated MAPK cascade	1/22	286/18866	0.285557	0.321307	0.197449	TRPV4	1
GO:0140014	mitotic nuclear division	1/22	286/18866	0.285557	0.321307	0.197449	POGZ	1
GO:0060047	heart contraction	1/22	287/18866	0.286403	0.321762	0.197728	ATP1A3	1
GO:0032409	regulation of transporter activity	1/22	291/18866	0.289777	0.325051	0.199749	NEFL	1
GO:0072001	renal system development	1/22	292/18866	0.290619	0.325493	0.200021	WFS1	1
GO:0031647	regulation of protein stability	1/22	296/18866	0.293974	0.328745	0.202019	WFS1	1
GO:0003015	heart process	1/22	297/18866	0.29481	0.329175	0.202283	ATP1A3	1
GO:0031098	stress-activated protein kinase signaling cascade	1/22	300/18866	0.297314	0.331462	0.203689	TRPV4	1
GO:0007162	negative regulation of cell adhesion	1/22	301/18866	0.298147	0.331882	0.203947	TRPV4	1
GO:0048562	embryonic organ morphogenesis	1/22	302/18866	0.298978	0.3323	0.204204	MYO7A	1
GO:1903522	regulation of blood circulation	1/22	303/18866	0.299809	0.332715	0.204459	ATP1A3	1
GO:0070372	regulation of ERK1 and ERK2 cascade	1/22	306/18866	0.302296	0.334964	0.205841	TRPV4	1
GO:0042063	gliogenesis	1/22	307/18866	0.303123	0.33537	0.20609	NDRG1	1
GO:0016236	macroautophagy	1/22	310/18866	0.305598	0.337481	0.207388	MFN2	1
GO:0046034	ATP metabolic process	1/22	311/18866	0.306421	0.337481	0.207388	FXN	1
GO:0060326	cell chemotaxis	1/22	311/18866	0.306421	0.337481	0.207388	TRPV4	1
GO:0090305	nucleic acid phosphodiester bond hydrolysis	1/22	313/18866	0.308065	0.338779	0.208185	AIFM1	1
GO:0046879	hormone secretion	1/22	314/18866	0.308886	0.339169	0.208425	TRPV4	1
GO:0007568	aging	1/22	319/18866	0.312974	0.34314	0.210866	OPA1	1
GO:0007204	positive regulation of cytosolic calcium ion concentration	1/22	322/18866	0.315416	0.345149	0.2121	TRPV4	1
GO:0009914	hormone transport	1/22	323/18866	0.316228	0.345149	0.2121	TRPV4	1
GO:0051056	regulation of small GTPase mediated signal transduction	1/22	323/18866	0.316228	0.345149	0.2121	MFN2	1
GO:0070371	ERK1 and ERK2 cascade	1/22	325/18866	0.31785	0.346399	0.212868	TRPV4	1
GO:0071496	cellular response to external stimulus	1/22	326/18866	0.318659	0.346762	0.213091	AIFM1	1
GO:0001655	urogenital system development	1/22	330/18866	0.321888	0.348547	0.214188	WFS1	1
GO:0032984	protein-containing complex disassembly	1/22	330/18866	0.321888	0.348547	0.214188	TRPV4	1
GO:0071375	cellular response to peptide hormone stimulus	1/22	330/18866	0.321888	0.348547	0.214188	OPA1	1
GO:0071214	cellular response to abiotic stimulus	1/22	331/18866	0.322693	0.348547	0.214188	TRPV4	1
GO:0104004	cellular response to environmental stimulus	1/22	331/18866	0.322693	0.348547	0.214188	TRPV4	1
GO:0008202	steroid metabolic process	1/22	332/18866	0.323497	0.348897	0.214403	FDXR	1
GO:0007059	chromosome segregation	1/22	334/18866	0.325102	0.35011	0.215148	POGZ	1
GO:0006520	cellular amino acid metabolic process	1/22	340/18866	0.329895	0.354224	0.217677	NARS2	1
GO:0016050	vesicle organization	1/22	340/18866	0.329895	0.354224	0.217677	MYO7A	1
GO:0019058	viral life cycle	1/22	341/18866	0.330691	0.354555	0.21788	SLC52A2	1
GO:0006650	glycerophospholipid metabolic process	1/22	343/18866	0.33228	0.354692	0.217964	ABHD12	1
GO:0007596	blood coagulation	1/22	343/18866	0.33228	0.354692	0.217964	MFN2	1
GO:0016042	lipid catabolic process	1/22	343/18866	0.33228	0.354692	0.217964	ABHD12	1
GO:0007265	Ras protein signal transduction	1/22	346/18866	0.334656	0.356706	0.219202	MFN2	1
GO:0010506	regulation of autophagy	1/22	347/18866	0.335447	0.357025	0.219398	MFN2	1
GO:0007599	hemostasis	1/22	348/18866	0.336236	0.357138	0.219468	MFN2	1
GO:0050817	coagulation	1/22	349/18866	0.337025	0.357138	0.219468	MFN2	1
GO:1904062	regulation of cation transmembrane transport	1/22	349/18866	0.337025	0.357138	0.219468	NEFL	1
GO:0048638	regulation of developmental growth	1/22	353/18866	0.34017	0.359948	0.221194	FXN	1
GO:0051480	regulation of cytosolic calcium ion concentration	1/22	357/18866	0.343301	0.362734	0.222906	TRPV4	1
GO:0043687	post-translational protein modification	1/22	363/18866	0.347971	0.367135	0.225611	WFS1	1
GO:0009913	epidermal cell differentiation	1/22	365/18866	0.349521	0.367704	0.225961	MYO7A	1
GO:0051052	regulation of DNA metabolic process	1/22	365/18866	0.349521	0.367704	0.225961	AIFM1	1
GO:0045862	positive regulation of proteolysis	1/22	370/18866	0.35338	0.371227	0.228126	AIFM1	1
GO:0006790	sulfur compound metabolic process	1/22	371/18866	0.354149	0.371499	0.228293	FXN	1
GO:1902903	regulation of supramolecular fiber organization	1/22	373/18866	0.355685	0.372573	0.228953	TRPV4	1
GO:0006909	phagocytosis	1/22	382/18866	0.362552	0.379221	0.233038	MYO7A	1
GO:0001701	in utero embryonic development	1/22	383/18866	0.363311	0.379469	0.23319	MFN2	1
GO:0006066	alcohol metabolic process	1/22	385/18866	0.364825	0.379961	0.233493	FDXR	1
GO:0031349	positive regulation of defense response	1/22	385/18866	0.364825	0.379961	0.233493	TRPV4	1
GO:0031331	positive regulation of cellular catabolic process	1/22	390/18866	0.368597	0.383341	0.23557	MFN2	1
GO:0030900	forebrain development	1/22	391/18866	0.369349	0.383575	0.235714	NEFL	1
GO:0010959	regulation of metal ion transport	1/22	396/18866	0.373096	0.386914	0.237765	WFS1	1
GO:0009150	purine ribonucleotide metabolic process	1/22	401/18866	0.376821	0.390221	0.239798	OPA1	1
GO:0009259	ribonucleotide metabolic process	1/22	416/18866	0.38787	0.401093	0.246478	OPA1	1
GO:0001558	regulation of cell growth	1/22	420/18866	0.390784	0.403533	0.247978	FXN	1
GO:0043161	proteasome-mediated ubiquitin-dependent protein catabolic process	1/22	424/18866	0.393686	0.405954	0.249465	WFS1	1
GO:0019693	ribose phosphate metabolic process	1/22	427/18866	0.395853	0.407611	0.250484	OPA1	1
GO:0000280	nuclear division	1/22	428/18866	0.396574	0.407777	0.250586	POGZ	1
GO:0034329	cell junction assembly	1/22	434/18866	0.400882	0.410467	0.252239	TRPV4	1
GO:0046486	glycerolipid metabolic process	1/22	434/18866	0.400882	0.410467	0.252239	ABHD12	1
GO:0052548	regulation of endopeptidase activity	1/22	434/18866	0.400882	0.410467	0.252239	AIFM1	1
GO:0022407	regulation of cell-cell adhesion	1/22	439/18866	0.404449	0.413538	0.254126	TRPV4	1
GO:0006163	purine nucleotide metabolic process	1/22	442/18866	0.40658	0.415133	0.255106	OPA1	1
GO:0042391	regulation of membrane potential	1/22	443/18866	0.407288	0.415274	0.255193	ATP1A3	1
GO:0001819	positive regulation of cytokine production	1/22	447/18866	0.410115	0.417571	0.256605	TRPV4	1
GO:0048568	embryonic organ development	1/22	451/18866	0.412928	0.419849	0.258004	MYO7A	1
GO:0009896	positive regulation of catabolic process	1/22	454/18866	0.41503	0.420933	0.25867	MFN2	1
GO:0006644	phospholipid metabolic process	1/22	455/18866	0.415729	0.420933	0.25867	ABHD12	1
GO:0051090	regulation of DNA-binding transcription factor activity	1/22	455/18866	0.415729	0.420933	0.25867	WFS1	1
GO:0052547	regulation of peptidase activity	1/22	466/18866	0.423365	0.428069	0.263056	AIFM1	1
GO:0010256	endomembrane system organization	1/22	468/18866	0.424743	0.428867	0.263546	NDRG1	1
GO:0072521	purine-containing compound metabolic process	1/22	472/18866	0.42749	0.431042	0.264883	OPA1	1
GO:0008544	epidermis development	1/22	477/18866	0.430906	0.433886	0.26663	MYO7A	1
GO:0007409	axonogenesis	1/22	482/18866	0.434302	0.436702	0.268361	NEFL	1
GO:0010498	proteasomal protein catabolic process	1/22	483/18866	0.434979	0.436779	0.268408	WFS1	1
GO:0034765	regulation of ion transmembrane transport	1/22	489/18866	0.439025	0.440234	0.270531	NEFL	1
GO:0016049	cell growth	1/22	490/18866	0.439696	0.440301	0.270573	FXN	1
GO:0034660	ncRNA metabolic process	1/22	493/18866	0.441706	0.441706	0.271436	NARS2	1

## Sheet: CC
ID	Description	GeneRatio	BgRatio	pvalue	p.adjust	qvalue	geneID	Count
GO:0005758	mitochondrial intermembrane space	3/22	80/19559	9.59379e-05	0.00357952	0.00235028	OPA1/TIMM8A/AIFM1	3
GO:0120111	neuron projection cytoplasm	3/22	87/19559	0.00012314	0.00357952	0.00235028	NEFL/ABHD12/OPA1	3
GO:0031970	organelle envelope lumen	3/22	90/19559	0.000136185	0.00357952	0.00235028	OPA1/TIMM8A/AIFM1	3
GO:0005759	mitochondrial matrix	5/22	473/19559	0.000151712	0.00357952	0.00235028	FXN/FDXR/TWNK/CLPP/NARS2	5
GO:0005743	mitochondrial inner membrane	5/22	489/19559	0.000177204	0.00357952	0.00235028	OPA1/TMEM126A/FDXR/TIMM8A/AIFM1	5
GO:0043209	myelin sheath	2/22	47/19559	0.00126614	0.0213134	0.0139942	MPZ/PMP22	2
GO:0032838	plasma membrane bounded cell projection cytoplasm	3/22	211/19559	0.00163835	0.0234404	0.0153908	NEFL/ABHD12/OPA1	3
GO:1904115	axon cytoplasm	2/22	57/19559	0.00185667	0.0234404	0.0153908	NEFL/OPA1	2
GO:0001917	photoreceptor inner segment	2/22	61/19559	0.0021231	0.0238259	0.0156439	ATP1A3/MYO7A	2
GO:0099568	cytoplasmic region	3/22	254/19559	0.00277671	0.0280448	0.018414	NEFL/ABHD12/OPA1	3
GO:0016324	apical plasma membrane	3/22	361/19559	0.00740132	0.0679575	0.0446204	TRPV4/MYO7A/SLC52A3	3
GO:0016461	unconventional myosin complex	1/22	10/19559	0.0111938	0.0869674	0.0571021	MYO7A	1
GO:0098981	cholinergic synapse	1/22	10/19559	0.0111938	0.0869674	0.0571021	NEFL	1
GO:0045177	apical part of cell	3/22	433/19559	0.0121382	0.0875687	0.0574969	TRPV4/MYO7A/SLC52A3	3
GO:0005890	sodium:potassium-exchanging ATPase complex	1/22	12/19559	0.0134182	0.0877453	0.0576128	ATP1A3	1
GO:0005912	adherens junction	2/22	166/19559	0.0147962	0.0877453	0.0576128	NDRG1/TRPV4	2
GO:0031314	extrinsic component of mitochondrial inner membrane	1/22	14/19559	0.0156378	0.0877453	0.0576128	OPA1	1
GO:0043218	compact myelin	1/22	14/19559	0.0156378	0.0877453	0.0576128	PMP22	1
GO:0005911	cell-cell junction	3/22	493/19559	0.0171674	0.0881012	0.0578466	PMP22/NDRG1/TRPV4	3
GO:0030426	growth cone	2/22	184/19559	0.0179696	0.0881012	0.0578466	NEFL/TRPV4	2
GO:0030427	site of polarized growth	2/22	191/19559	0.0192754	0.0881012	0.0578466	NEFL/TRPV4	2
GO:0005741	mitochondrial outer membrane	2/22	192/19559	0.0194651	0.0881012	0.0578466	MFN2/OPA1	2
GO:0090533	cation-transporting ATPase complex	1/22	18/19559	0.0200627	0.0881012	0.0578466	ATP1A3	1
GO:0031968	organelle outer membrane	2/22	218/19559	0.0246726	0.0961823	0.0631525	MFN2/OPA1	2
GO:0019867	outer membrane	2/22	220/19559	0.0250946	0.0961823	0.0631525	MFN2/OPA1	2
GO:0098858	actin-based cell projection	2/22	220/19559	0.0250946	0.0961823	0.0631525	TRPV4/MYO7A	2
GO:0031306	intrinsic component of mitochondrial outer membrane	1/22	24/19559	0.0266644	0.0961823	0.0631525	MFN2	1
GO:0098533	ATPase dependent transmembrane transport complex	1/22	24/19559	0.0266644	0.0961823	0.0631525	ATP1A3	1
GO:0032281	AMPA glutamate receptor complex	1/22	26/19559	0.0288555	0.100497	0.0659854	ABHD12	1
GO:0032809	neuronal cell body membrane	1/22	28/19559	0.031042	0.104508	0.0686191	ATP1A3	1
GO:0044298	cell body membrane	1/22	31/19559	0.0343128	0.111793	0.0734025	ATP1A3	1
GO:0030285	integral component of synaptic vesicle membrane	1/22	34/19559	0.0375731	0.114996	0.0755057	WFS1	1
GO:0032839	dendrite cytoplasm	1/22	34/19559	0.0375731	0.114996	0.0755057	ABHD12	1
GO:0032391	photoreceptor connecting cilium	1/22	40/19559	0.0440621	0.125694	0.08253	MYO7A	1
GO:0005938	cell cortex	2/22	305/19559	0.0456077	0.125694	0.08253	TRPV4/MYO7A	2
GO:0150034	distal axon	2/22	309/19559	0.0466883	0.125694	0.08253	NEFL/TRPV4	2
GO:0009295	nucleoid	1/22	43/19559	0.047291	0.125694	0.08253	TWNK	1
GO:0042645	mitochondrial nucleoid	1/22	43/19559	0.047291	0.125694	0.08253	TWNK	1
GO:1902495	transmembrane transporter complex	2/22	322/19559	0.0502655	0.126174	0.0828446	ABHD12/ATP1A3	2
GO:0098563	intrinsic component of synaptic vesicle membrane	1/22	47/19559	0.0515799	0.126174	0.0828446	WFS1	1
GO:1990351	transporter complex	2/22	330/19559	0.0525156	0.126174	0.0828446	ABHD12/ATP1A3	2
GO:0008328	ionotropic glutamate receptor complex	1/22	49/19559	0.0537175	0.126174	0.0828446	ABHD12	1
GO:0031312	extrinsic component of organelle membrane	1/22	49/19559	0.0537175	0.126174	0.0828446	OPA1	1
GO:0098878	neurotransmitter receptor complex	1/22	51/19559	0.0558505	0.128202	0.0841765	ABHD12	1
GO:0032420	stereocilium	1/22	54/19559	0.0590413	0.132515	0.0870082	MYO7A	1
GO:0016459	myosin complex	1/22	57/19559	0.0622218	0.136618	0.089702	MYO7A	1
GO:0032421	stereocilium bundle	1/22	59/19559	0.0643365	0.138255	0.0907771	MYO7A	1
GO:0031300	intrinsic component of organelle membrane	2/22	398/19559	0.0730274	0.152111	0.0998746	MFN2/WFS1	2
GO:0035869	ciliary transition zone	1/22	68/19559	0.0737962	0.152111	0.0998746	MYO7A	1
GO:0031594	neuromuscular junction	1/22	76/19559	0.0821282	0.163542	0.107381	NEFL	1
GO:0005874	microtubule	2/22	431/19559	0.0837901	0.163542	0.107381	NDRG1/TRPV4	2
GO:0005881	cytoplasmic microtubule	1/22	78/19559	0.0842	0.163542	0.107381	TRPV4	1
GO:0030864	cortical actin cytoskeleton	1/22	80/19559	0.0862673	0.164396	0.107941	TRPV4	1
GO:0098573	intrinsic component of mitochondrial membrane	1/22	82/19559	0.0883302	0.164876	0.108256	MFN2	1
GO:0098685	Schaffer collateral - CA1 synapse	1/22	84/19559	0.0903886	0.164876	0.108256	NEFL	1
GO:0055038	recycling endosome membrane	1/22	85/19559	0.0914161	0.164876	0.108256	NDRG1	1
GO:0001750	photoreceptor outer segment	1/22	89/19559	0.0955153	0.169246	0.111126	MYO7A	1
GO:0005902	microvillus	1/22	93/19559	0.0995967	0.173436	0.113876	MYO7A	1
GO:0032587	ruffle membrane	1/22	95/19559	0.101631	0.173978	0.114233	TRPV4	1
GO:0030672	synaptic vesicle membrane	1/22	104/19559	0.11073	0.175181	0.115023	WFS1	1
GO:0099501	exocytic vesicle membrane	1/22	104/19559	0.11073	0.175181	0.115023	WFS1	1
GO:0042470	melanosome	1/22	105/19559	0.111736	0.175181	0.115023	MYO7A	1
GO:0048770	pigment granule	1/22	105/19559	0.111736	0.175181	0.115023	MYO7A	1
GO:0030175	filopodium	1/22	106/19559	0.11274	0.175181	0.115023	TRPV4	1
GO:0030863	cortical cytoskeleton	1/22	106/19559	0.11274	0.175181	0.115023	TRPV4	1
GO:0097733	photoreceptor cell cilium	1/22	117/19559	0.123719	0.189327	0.124311	MYO7A	1
GO:0005923	bicellular tight junction	1/22	122/19559	0.128666	0.193959	0.127352	PMP22	1
GO:0070160	tight junction	1/22	129/19559	0.135547	0.201327	0.13219	PMP22	1
GO:0097731	9+0 non-motile cilium	1/22	139/19559	0.145288	0.212667	0.139636	MYO7A	1
GO:0043296	apical junction complex	1/22	143/19559	0.149154	0.215208	0.141304	PMP22	1
GO:0030176	integral component of endoplasmic reticulum membrane	1/22	158/19559	0.163507	0.230694	0.151472	WFS1	1
GO:0098862	cluster of actin-based cell projections	1/22	159/19559	0.164455	0.230694	0.151472	MYO7A	1
GO:0031227	intrinsic component of endoplasmic reticulum membrane	1/22	166/19559	0.171066	0.234766	0.154145	WFS1	1
GO:0097730	non-motile cilium	1/22	167/19559	0.172007	0.234766	0.154145	MYO7A	1
GO:0031256	leading edge membrane	1/22	175/19559	0.179493	0.241717	0.15871	TRPV4	1
GO:0001726	ruffle	1/22	179/19559	0.183212	0.243479	0.159866	TRPV4	1
GO:0055037	recycling endosome	1/22	190/19559	0.193356	0.253623	0.166527	NDRG1	1
GO:0030027	lamellipodium	1/22	201/19559	0.20338	0.263351	0.172914	TRPV4	1
GO:0008021	synaptic vesicle	1/22	205/19559	0.206996	0.26464	0.17376	WFS1	1
GO:0030658	transport vesicle membrane	1/22	209/19559	0.210595	0.265877	0.174572	WFS1	1
GO:0005882	intermediate filament	1/22	215/19559	0.215966	0.269291	0.176814	NEFL	1
GO:0034703	cation channel complex	1/22	221/19559	0.221301	0.271449	0.178232	ABHD12	1
GO:0070382	exocytic vesicle	1/22	223/19559	0.223072	0.271449	0.178232	WFS1	1
GO:0045111	intermediate filament cytoskeleton	1/22	251/19559	0.247464	0.297546	0.195366	NEFL	1
GO:0034702	ion channel complex	1/22	299/19559	0.287586	0.334637	0.21972	ABHD12	1
GO:0031965	nuclear membrane	1/22	301/19559	0.289213	0.334637	0.21972	SLC52A3	1
GO:0019898	extrinsic component of membrane	1/22	306/19559	0.293264	0.334637	0.21972	OPA1	1
GO:0098802	plasma membrane signaling receptor complex	1/22	307/19559	0.294072	0.334637	0.21972	ABHD12	1
GO:0005788	endoplasmic reticulum lumen	1/22	308/19559	0.294878	0.334637	0.21972	WFS1	1
GO:0031253	cell projection membrane	1/22	344/19559	0.32334	0.362859	0.238251	TRPV4	1
GO:0098978	glutamatergic synapse	1/22	361/19559	0.336396	0.368881	0.242204	NDRG1	1
GO:0031301	integral component of organelle membrane	1/22	367/19559	0.340946	0.368881	0.242204	WFS1	1
GO:0098984	neuron to neuron synapse	1/22	368/19559	0.341702	0.368881	0.242204	ATP1A3	1
GO:0005765	lysosomal membrane	1/22	375/19559	0.346967	0.368881	0.242204	MYO7A	1
GO:0098852	lytic vacuole membrane	1/22	375/19559	0.346967	0.368881	0.242204	MYO7A	1
GO:0030133	transport vesicle	1/22	410/19559	0.372696	0.388689	0.25521	WFS1	1
GO:0005925	focal adhesion	1/22	415/19559	0.376292	0.388689	0.25521	TRPV4	1
GO:0031252	cell leading edge	1/22	421/19559	0.38058	0.388689	0.25521	TRPV4	1
GO:0030055	cell-substrate junction	1/22	423/19559	0.382004	0.388689	0.25521	TRPV4	1
GO:0005774	vacuolar membrane	1/22	427/19559	0.384841	0.388689	0.25521	MYO7A	1
GO:0005635	nuclear envelope	1/22	473/19559	0.416589	0.416589	0.273529	SLC52A3	1

## Sheet: MF
ID	Description	GeneRatio	BgRatio	pvalue	p.adjust	qvalue	geneID	Count
GO:0090482	vitamin transmembrane transporter activity	2/22	29/18352	0.000546144	0.0655373	0.0436915	SLC52A2/SLC52A3	2
GO:0005516	calmodulin binding	3/22	200/18352	0.00168531	0.101119	0.0674126	TRPV4/MYO7A/WFS1	3
GO:0008017	microtubule binding	3/22	265/18352	0.0037416	0.10821	0.0721397	NDRG1/TRPV4/OPA1	3
GO:0051117	ATPase binding	2/22	88/18352	0.00493379	0.10821	0.0721397	CLPP/WFS1	2
GO:0015631	tubulin binding	3/22	365/18352	0.00907667	0.10821	0.0721397	NDRG1/TRPV4/OPA1	3
GO:0140104	molecular carrier activity	1/22	10/18352	0.0119262	0.10821	0.0721397	FXN	1
GO:0005391	sodium:potassium-exchanging ATPase activity	1/22	11/18352	0.0131114	0.10821	0.0721397	ATP1A3	1
GO:0008199	ferric iron binding	1/22	11/18352	0.0131114	0.10821	0.0721397	FXN	1
GO:0008556	potassium transmembrane transporter activity, phosphorylative mechanism	1/22	11/18352	0.0131114	0.10821	0.0721397	ATP1A3	1
GO:0140299	small molecule sensor activity	1/22	11/18352	0.0131114	0.10821	0.0721397	TRPV4	1
GO:1901612	cardiolipin binding	1/22	11/18352	0.0131114	0.10821	0.0721397	OPA1	1
GO:0016887	ATPase activity	3/22	423/18352	0.0135232	0.10821	0.0721397	TWNK/CLPP/MYO7A	3
GO:0008554	sodium transmembrane transporter activity, phosphorylative mechanism	1/22	12/18352	0.0142951	0.10821	0.0721397	ATP1A3	1
GO:0099186	structural constituent of postsynapse	1/22	12/18352	0.0142951	0.10821	0.0721397	NEFL	1
GO:0008474	palmitoyl-(protein) hydrolase activity	1/22	13/18352	0.0154776	0.10821	0.0721397	ABHD12	1
GO:0047372	acylglycerol lipase activity	1/22	13/18352	0.0154776	0.10821	0.0721397	ABHD12	1
GO:0098599	palmitoyl hydrolase activity	1/22	13/18352	0.0154776	0.10821	0.0721397	ABHD12	1
GO:0043274	phospholipase binding	1/22	15/18352	0.0178383	0.10821	0.0721397	NEFL	1
GO:1901611	phosphatidylglycerol binding	1/22	15/18352	0.0178383	0.10821	0.0721397	OPA1	1
GO:0008381	mechanosensitive ion channel activity	1/22	17/18352	0.0201937	0.10821	0.0721397	TRPV4	1
GO:0070628	proteasome binding	1/22	17/18352	0.0201937	0.10821	0.0721397	WFS1	1
GO:0098918	structural constituent of synapse	1/22	18/18352	0.0213694	0.10821	0.0721397	NEFL	1
GO:0016722	oxidoreductase activity, oxidizing metal ions	1/22	19/18352	0.0225437	0.10821	0.0721397	FXN	1
GO:0050664	oxidoreductase activity, acting on NAD(P)H, oxygen as acceptor	1/22	19/18352	0.0225437	0.10821	0.0721397	AIFM1	1
GO:0070300	phosphatidic acid binding	1/22	19/18352	0.0225437	0.10821	0.0721397	OPA1	1
GO:0051015	actin filament binding	2/22	206/18352	0.0249937	0.115356	0.0769037	TRPV4/MYO7A	2
GO:0051537	2 iron, 2 sulfur cluster binding	1/22	22/18352	0.0260585	0.115816	0.0772105	FXN	1
GO:0004622	lysophospholipase activity	1/22	24/18352	0.0283951	0.117497	0.0783313	ABHD12	1
GO:0030898	actin-dependent ATPase activity	1/22	24/18352	0.0283951	0.117497	0.0783313	MYO7A	1
GO:0008198	ferrous iron binding	1/22	26/18352	0.0307263	0.12019	0.0801264	FXN	1
GO:0008514	organic anion transmembrane transporter activity	2/22	233/18352	0.0313782	0.12019	0.0801264	SLC52A2/SLC52A3	2
GO:0030507	spectrin binding	1/22	28/18352	0.0330521	0.12019	0.0801264	MYO7A	1
GO:0043015	gamma-tubulin binding	1/22	28/18352	0.0330521	0.12019	0.0801264	NDRG1	1
GO:0000146	microfilament motor activity	1/22	29/18352	0.0342131	0.120752	0.0805013	MYO7A	1
GO:0015662	ion transmembrane transporter activity, phosphorylative mechanism	1/22	33/18352	0.0388435	0.129478	0.0863189	ATP1A3	1
GO:0071949	FAD binding	1/22	33/18352	0.0388435	0.129478	0.0863189	AIFM1	1
GO:0048487	beta-tubulin binding	1/22	37/18352	0.0434527	0.132936	0.088624	TRPV4	1
GO:0043014	alpha-tubulin binding	1/22	38/18352	0.0446017	0.132936	0.088624	TRPV4	1
GO:0043531	ADP binding	1/22	38/18352	0.0446017	0.132936	0.088624	MYO7A	1
GO:0016790	thiolester hydrolase activity	1/22	40/18352	0.0468958	0.132936	0.088624	ABHD12	1
GO:0004812	aminoacyl-tRNA ligase activity	1/22	41/18352	0.0480408	0.132936	0.088624	NARS2	1
GO:0016875	ligase activity, forming carbon-oxygen bonds	1/22	41/18352	0.0480408	0.132936	0.088624	NARS2	1
GO:0042169	SH2 domain binding	1/22	41/18352	0.0480408	0.132936	0.088624	TRPV4	1
GO:0031625	ubiquitin protein ligase binding	2/22	297/18352	0.0487432	0.132936	0.088624	MFN2/WFS1	2
GO:0044389	ubiquitin-like protein ligase binding	2/22	316/18352	0.0544458	0.145189	0.0967926	MFN2/WFS1	2
GO:0003924	GTPase activity	2/22	326/18352	0.0575395	0.150103	0.100069	MFN2/OPA1	2
GO:0019829	ATPase-coupled cation transmembrane transporter activity	1/22	54/18352	0.0628076	0.159836	0.106557	ATP1A3	1
GO:0005080	protein kinase C binding	1/22	55/18352	0.0639344	0.159836	0.106557	TRPV4	1
GO:0042625	ATPase-coupled ion transmembrane transporter activity	1/22	58/18352	0.0673071	0.162028	0.108019	ATP1A3	1
GO:0008509	anion transmembrane transporter activity	2/22	357/18352	0.0675117	0.162028	0.108019	SLC52A2/SLC52A3	2
GO:0005525	GTP binding	2/22	376/18352	0.0738928	0.164988	0.109992	MFN2/OPA1	2
GO:0032550	purine ribonucleoside binding	2/22	380/18352	0.0752609	0.164988	0.109992	MFN2/OPA1	2
GO:0001883	purine nucleoside binding	2/22	383/18352	0.0762924	0.164988	0.109992	MFN2/OPA1	2
GO:0032549	ribonucleoside binding	2/22	383/18352	0.0762924	0.164988	0.109992	MFN2/OPA1	2
GO:0051536	iron-sulfur cluster binding	1/22	67/18352	0.0773556	0.164988	0.109992	FXN	1
GO:0051540	metal cluster binding	1/22	67/18352	0.0773556	0.164988	0.109992	FXN	1
GO:0001882	nucleoside binding	2/22	389/18352	0.0783694	0.164988	0.109992	MFN2/OPA1	2
GO:0019001	guanyl nucleotide binding	2/22	397/18352	0.0811672	0.165086	0.110057	MFN2/OPA1	2
GO:0032561	guanyl ribonucleotide binding	2/22	397/18352	0.0811672	0.165086	0.110057	MFN2/OPA1	2
GO:0001618	virus receptor activity	1/22	74/18352	0.0850995	0.166532	0.111021	SLC52A2	1
GO:0140272	exogenous protein binding	1/22	74/18352	0.0850995	0.166532	0.111021	SLC52A2	1
GO:0001540	amyloid-beta binding	1/22	77/18352	0.0883994	0.166532	0.111021	ATP1A3	1
GO:0003678	DNA helicase activity	1/22	78/18352	0.0894968	0.166532	0.111021	TWNK	1
GO:0033613	activating transcription factor binding	1/22	80/18352	0.0916878	0.166532	0.111021	WFS1	1
GO:0046873	metal ion transmembrane transporter activity	2/22	428/18352	0.0923005	0.166532	0.111021	TRPV4/ATP1A3	2
GO:0050660	flavin adenine dinucleotide binding	1/22	81/18352	0.0927815	0.166532	0.111021	AIFM1	1
GO:0015297	antiporter activity	1/22	83/18352	0.0949649	0.166532	0.111021	ATP1A3	1
GO:0003779	actin binding	2/22	437/18352	0.0956153	0.166532	0.111021	TRPV4/MYO7A	2
GO:0042562	hormone binding	1/22	84/18352	0.0960548	0.166532	0.111021	ATP1A3	1
GO:0048306	calcium-dependent protein binding	1/22	85/18352	0.0971434	0.166532	0.111021	WFS1	1
GO:0042626	ATPase-coupled transmembrane transporter activity	1/22	100/18352	0.113323	0.18668	0.124454	ATP1A3	1
GO:0005200	structural constituent of cytoskeleton	1/22	104/18352	0.117591	0.18668	0.124454	NEFL	1
GO:0051087	chaperone binding	1/22	104/18352	0.117591	0.18668	0.124454	ATP1A3	1
GO:0004620	phospholipase activity	1/22	105/18352	0.118655	0.18668	0.124454	ABHD12	1
GO:0005496	steroid binding	1/22	106/18352	0.119717	0.18668	0.124454	ATP1A3	1
GO:0015399	primary active transmembrane transporter activity	1/22	107/18352	0.120779	0.18668	0.124454	ATP1A3	1
GO:0047485	protein N-terminus binding	1/22	107/18352	0.120779	0.18668	0.124454	MYO7A	1
GO:0008094	DNA-dependent ATPase activity	1/22	108/18352	0.121839	0.18668	0.124454	TWNK	1
GO:0016651	oxidoreductase activity, acting on NAD(P)H	1/22	109/18352	0.122898	0.18668	0.124454	AIFM1	1
GO:0003697	single-stranded DNA binding	1/22	114/18352	0.128174	0.192262	0.128174	TWNK	1
GO:0005262	calcium channel activity	1/22	118/18352	0.132374	0.196109	0.130739	TRPV4	1
GO:0140101	catalytic activity, acting on a tRNA	1/22	123/18352	0.137596	0.20136	0.13424	NARS2	1
GO:0016298	lipase activity	1/22	130/18352	0.144856	0.209431	0.139621	ABHD12	1
GO:0003774	motor activity	1/22	132/18352	0.14692	0.209886	0.139924	MYO7A	1
GO:0015085	calcium ion transmembrane transporter activity	1/22	134/18352	0.148979	0.210323	0.140215	TRPV4	1
GO:0002020	protease binding	1/22	137/18352	0.152058	0.212175	0.14145	TWNK	1
GO:0052689	carboxylic ester hydrolase activity	1/22	143/18352	0.158186	0.218187	0.145458	ABHD12	1
GO:0005506	iron ion binding	1/22	151/18352	0.166289	0.225569	0.150379	FXN	1
GO:0015081	sodium ion transmembrane transporter activity	1/22	152/18352	0.167297	0.225569	0.150379	ATP1A3	1
GO:0015079	potassium ion transmembrane transporter activity	1/22	156/18352	0.171316	0.228422	0.152281	ATP1A3	1
GO:0004386	helicase activity	1/22	160/18352	0.175317	0.231188	0.154125	TWNK	1
GO:0072509	divalent inorganic cation transmembrane transporter activity	1/22	162/18352	0.177311	0.231275	0.154183	TRPV4	1
GO:0016874	ligase activity	1/22	165/18352	0.180292	0.232635	0.15509	NARS2	1
GO:0004252	serine-type endopeptidase activity	1/22	169/18352	0.184252	0.235215	0.15681	CLPP	1
GO:0017137	Rab GTPase binding	1/22	172/18352	0.187209	0.236475	0.15765	NDRG1	1
GO:0008236	serine-type peptidase activity	1/22	187/18352	0.201844	0.251883	0.167922	CLPP	1
GO:0008022	protein C-terminus binding	1/22	189/18352	0.203776	0.251883	0.167922	NEFL	1
GO:0017171	serine hydrolase activity	1/22	191/18352	0.205704	0.251883	0.167922	CLPP	1
GO:0140097	catalytic activity, acting on DNA	1/22	209/18352	0.222854	0.270127	0.180084	TWNK	1
GO:0000287	magnesium ion binding	1/22	217/18352	0.230363	0.276435	0.18429	OPA1	1
GO:0022853	active ion transmembrane transporter activity	1/22	229/18352	0.241496	0.286926	0.191284	ATP1A3	1
GO:0015291	secondary active transmembrane transporter activity	1/22	236/18352	0.247919	0.291669	0.194446	ATP1A3	1
GO:0030674	protein-macromolecule adaptor activity	1/22	244/18352	0.255196	0.297315	0.19821	NEFL	1
GO:0042277	peptide binding	1/22	308/18352	0.31104	0.358893	0.239262	ATP1A3	1
GO:0060090	molecular adaptor activity	1/22	316/18352	0.317733	0.363124	0.242082	NEFL	1
GO:0045296	cadherin binding	1/22	332/18352	0.330933	0.372231	0.248154	NDRG1	1
GO:0005261	cation channel activity	1/22	334/18352	0.332566	0.372231	0.248154	TRPV4	1
GO:0022836	gated channel activity	1/22	337/18352	0.335008	0.372231	0.248154	TRPV4	1
GO:0022804	active transmembrane transporter activity	1/22	344/18352	0.340672	0.374276	0.249517	ATP1A3	1
GO:0140297	DNA-binding transcription factor binding	1/22	347/18352	0.343086	0.374276	0.249517	WFS1	1
GO:0015077	monovalent inorganic cation transmembrane transporter activity	1/22	381/18352	0.369858	0.396276	0.264184	ATP1A3	1
GO:0033218	amide binding	1/22	381/18352	0.369858	0.396276	0.264184	ATP1A3	1
GO:0140098	catalytic activity, acting on RNA	1/22	390/18352	0.376768	0.400108	0.266739	NARS2	1
GO:0017016	Ras GTPase binding	1/22	415/18352	0.395586	0.416406	0.277604	NDRG1	1
GO:0031267	small GTPase binding	1/22	428/18352	0.405156	0.42139	0.280927	NDRG1	1
GO:0005216	ion channel activity	1/22	431/18352	0.407344	0.42139	0.280927	TRPV4	1
GO:0004175	endopeptidase activity	1/22	440/18352	0.413861	0.424473	0.282982	CLPP	1
GO:0005543	phospholipid binding	1/22	454/18352	0.423863	0.431047	0.287365	OPA1	1
GO:0015267	channel activity	1/22	479/18352	0.441321	0.442008	0.294672	TRPV4	1
GO:0022803	passive transmembrane transporter activity	1/22	480/18352	0.442008	0.442008	0.294672	TRPV4	1
