# Supplementary material for: Identification of genetic mechanisms of non-isolated auditory neuropathy with various phenotypes in Chinese families
Source: Orphanet J Rare Dis. 2025 Jan 8;20:11. doi: 10.1186/s13023-025-03540-7 (PMC11715445; doi:10.1186/s13023-025-03540-7)
Supplement: Supplementary file 3 — Supplementary Material 3: Non-isolated AN genes and enrichment analysis in this study [file 13023_2025_3540_MOESM3_ESM.xlsx]

## Sheet: Patient 1
		2019-04-09	2019-05-07	2019-05-10	2024-06-05
PTA	L-125	60dB HL	65dB HL	55dB HL	70dB HL
	L-250	55dB HL	60dB HL	55dB HL	80dB HL
	L-500	35dB HL	55dB HL	55dB HL	75dB HL
	L-1k	35dB HL	40dB HL	15dB HL	55dB HL
	L-2k	45dB HL	50dB HL	25dB HL	55dB HL
	L-4k	55dB HL	70dB HL	35dB HL	55dB HL
	L-8k	60dB HL	70dB HL	20dB HL	75dB HL
	R-125	40dB HL	50dB HL	70dB HL	60dB HL
	R-250	50dB HL	55dB HL	65dB HL	65dB HL
	R-500	55dB HL	50dB HL	60dB HL	60dB HL
	R-1k	20dB HL	10dB HL	45dB HL	45dB HL
	R-2k	20dB HL	15dB HL	50dB HL	35dB HL
	R-4k	25dB HL	25dB HL	60dB HL	55dB HL
	R-8k	30dB HL	20dB HL	55dB HL	40dB HL
SDS	L	0.04	0	0	0
	R	0.68	0.68	0.64	0.2
ABR	L	Cannot be elicited in 100dB nHL	Cannot be elicited in 100dB nHL
	R	Cannot be elicited in 100dB nHL	Cannot be elicited in 100dB nHL
40HzAERP	L	100dB nHL
	R	110dB nHL
DPOAE	L	0.75-2, 4k Hz elicited	0.5-3, 8k Hz elicited
	R	2, 4, 8k Hz elicited	0.5-3,6, 8k Hz elicited
ECochG	L	SP: 0.74ms/0.82uV AP: 1.30ms/1.10uV SP/AP= 0.75
	R	SP: -0.74ms/1.04uV AP: 1.32ms/0.81uV SP/AP= 1.28
CM		CM waves were recorded in both ears
Acoustic immittance	L	A	Ad
	R	A	Ad

## Sheet: Patient 2
		2008-08-05	2008-10-14	2008-10-28	2011-06-07	2011-07-04	2011-08-30	2012-08-22	2020-10-15
PTA	L-125			35dB HL				70dB HL	60dB HL
	L-250	40dB HL	35dB HL	40dB HL	55dB HL	65dB HL	60dB HL	85dB HL	65dB HL
	L-500	30dB HL	30dB HL	45dB HL	55dB HL	50dB HL	55dB HL	80dB HL	65dB HL
	L-1k	30dB HL	15dB HL	25dB HL	20dB HL	35dB HL	20dB HL	45dB HL	55dB HL
	L-2k	30dB HL	15dB HL	10dB HL	10dB HL	10dB HL	15dB HL	45dB HL	25dB HL
	L-4k	20dB HL	25dB HL	5dB HL	20dB HL	15dB HL	25dB HL	50dB HL	25dB HL
	L-8k	45dB HL	30dB HL	30dB HL	40dB HL	50dB HL	35dB HL	65dB HL	35dB HL
	R-125			45dB HL				60dB HL	65dB HL
	R-250	40dB HL	45dB HL	55dB HL	60dB HL	65dB HL	80dB HL	70dB HL	75dB HL
	R-500	45dB HL	25dB HL	50dB HL	55dB HL	50dB HL	70dB HL	60dB HL	75dB HL
	R-1k	35dB HL	15dB HL	25dB HL	25dB HL	45dB HL	55dB HL	55dB HL	75dB HL
	R-2k	25dB HL	15dB HL	10dB HL	10dB HL	10dB HL	15dB HL	15dB HL	20dB HL
	R-4k	20dB HL	15dB HL	20dB HL	30dB HL	15dB HL	25dB HL	25dB HL	30dB HL
	R-8k	50dB HL	20dB HL	40dB HL	65dB HL	50dB HL	50dB HL	45dB HL	90dB HL
SDS	L	0.3	0.36	0.6	0.28			0.4	0.04
	R	0.3	0.36	0.48	0.16			0.12	0
ABR	L	60dB nHL
	R	Cannot be elicited in 100dB nHL
40HzAERP	L	60dB nHL
	R	Cannot be elicited in 100dB nHL
DPOAE	L	All frequencies elicited
	R	All frequencies elicited
ECochG	L								SP: 1.08ms/0.42uV AP: 1.88ms/0.42μV SP/AP= 1.00
	R								SP: 1.13ms/0.30uV AP: 1.90ms/0.52μV SP/AP= 0.59
CM									CM waves were recorded in both ears
Acoustic immittance	L					A	A	A
	R					A	A	A

## Sheet: Patient 3
		2020-07-27	2021-02-26	2022-01-22	2023-07-18
PTA	L-125	10dB HL	25dB HL	15dB HL	20dB HL
	L-250	15dB HL	25dB HL	15dB HL	20dB HL
	L-500	20dB HL	25dB HL	20dB HL	25dB HL
	L-1k	25dB HL	30dB HL	25dB HL	30dB HL
	L-2k	15dB HL	25dB HL	15dB HL	25dB HL
	L-4k	25dB HL	40dB HL	35dB HL	35dB HL
	L-8k	50dB HL	60dB HL	55dB HL	50dB HL
	R-125	25dB HL	20dB HL	15dB HL	15dB HL
	R-250	25dB HL	15dB HL	20dB HL	20dB HL
	R-500	20dB HL	15dB HL	20dB HL	20dB HL
	R-1k	25dB HL	25dB HL	25dB HL	30dB HL
	R-2k	15dB HL	25dB HL	20dB HL	30dB HL
	R-4k	15dB HL	25dB HL	25dB HL	35dB HL
	R-8k	25dB HL	35dB HL	25dB HL	25dB HL
SDS	L	0.92	1	0.96	0.88
	R	1	0.96	0.96	0.84
ABR	L		Cannot be elicited in 100dB nHL	Cannot be elicited in 100dB nHL	Cannot be elicited in 100dB nHL
	R		Cannot be elicited in 100dB nHL	Cannot be elicited in 100dB nHL	Cannot be elicited in 100dB nHL
40HzAERP	L
	R
DPOAE	L	0.5-2k Hz elicited		0.75-3k Hz elicited	0.75-3k Hz elicited
	R	0.5-2k Hz elicited		0.75, 1.5, 2k Hz elicited	0.75-4k Hz elicited
ECochG	L		SP: 1.01ms/0.42μV AP: 1.98ms/0.35μV SP/AP= 1.19
	R		SP: 0.90ms/0.59μV AP: 1.98ms/0.49μV SP/AP= 1.22
CM			CM waves were recorded in both ears
Acoustic immittance	L	A	A	A	A
	R	A	A	A	A

## Sheet: Patient 4
		2007-01-05	2007-01-16	2007-08-27	2008-01-17	2008-07-14	2008-07-22	2009-02-11	2009-03-04	2017-07-27	2017-08-07
PTA	L-125									70dB HL	80dB HL
	L-250	70dB HL	70dB HL	60dB HL	55dB HL	60dB HL	70dB HL	95dB HL	100dB HL	95dB HL	90dB HL
	L-500	90dB HL	80dB HL	60dB HL	50dB HL	65dB HL	65dB HL	75dB HL	80dB HL	95dB HL	85dB HL
	L-1k	80dB HL	80dB HL	60dB HL	60dB HL	65dB HL	65dB HL	65dB HL	70dB HL	100dB HL	80dB HL
	L-2k	60dB HL	70dB HL	60dB HL	45dB HL	60dB HL	60dB HL	60dB HL	70dB HL	95dB HL	80dB HL
	L-4k	40dB HL	50dB HL	45dB HL	50dB HL	40dB HL	45dB HL	65dB HL	65dB HL	85dB HL	75dB HL
	L-8k	40dB HL	40dB HL	35dB HL	20dB HL	30dB HL	35dB HL	40dB HL	45dB HL	75dB HL	75dB HL
	R-125									80dB HL	75dB HL
	R-250	75dB HL	75dB HL	55dB HL	55dB HL	60dB HL	65dB HL	80dB HL	85dB HL	100dB HL	90dB HL
	R-500	80dB HL	85dB HL	60dB HL	60dB HL	65dB HL	65dB HL	100dB HL	100dB HL	85dB HL	75dB HL
	R-1k	75dB HL	80dB HL	45dB HL	70dB HL	70dB HL	75dB HL	85dB HL	85dB HL	100dB HL	90dB HL
	R-2k	65dB HL	65dB HL	30dB HL	45dB HL	65dB HL	70dB HL	65dB HL	70dB HL	105dB HL	95dB HL
	R-4k	30dB HL	40dB HL	25dB HL	35dB HL	60dB HL	65dB HL	75dB HL	75dB HL	95dB HL	85dB HL
	R-8k	25dB HL	40dB HL	20dB HL	50dB HL	55dB HL	55dB HL	85dB HL	80dB HL	85dB HL	70dB HL
SDS	L									0	0
	R									0	0
ABR	L	Cannot be elicited in 100dB nHL		Cannot be elicited in 100dB nHL	Cannot be elicited in 100dB nHL	Cannot be elicited in 100dB nHL		Cannot be elicited in 100dB nHL		Cannot be elicited in 100dB nHL	Cannot be elicited in 100dB nHL
	R	Cannot be elicited in 100dB nHL		Cannot be elicited in 100dB nHL	Cannot be elicited in 100dB nHL	Cannot be elicited in 100dB nHL		Cannot be elicited in 100dB nHL		Cannot be elicited in 100dB nHL	Cannot be elicited in 100dB nHL
40HzAERP	L	110dBnHL			110dBnHL			110dBnHL
	R	110dBnHL			110dBnHL			110dBnHL
DPOAE	L	All frequencies elicited		All frequencies elicited	0.75-1.5、3-8k Hz elicited	0.75-8k Hz elicited		0.75-8k Hz elicited		All frequencies elicited	0.75-8k Hz elicited
	R	All frequencies elicited		All frequencies elicited	1-8k Hz elicited	All frequencies elicited		0.5-6k Hz elicited		All frequencies elicited	0.75-8k Hz elicited
ECochG	L									No clear AP
	R									No clear AP
CM					CM waves were recorded in both ears
Acoustic immittance	L		A	A	A	A		A	A	A	A
	R		A	A	A	A		A	A	A	A

## Sheet: Patient 5
		2009-08-17	2010-08-12	2015-07-21	2023-03-29
PTA	L-125			80dB HL	80dB HL
	L-250	65dB HL	75dB HL	90dB HL	95dB HL
	L-500	55dB HL	50dB HL	95dB HL	90dB HL
	L-1k	25dB HL	45dB HL	100dB HL	105dB HL
	L-2k	25dB HL	60dB HL	95dB HL	110dB HL
	L-4k	65dB HL	60dB HL	95dB HL	110dB HL
	L-8k	70dB HL	75dB HL	75dB HL	100dB HL
	R-125			70dB HL	80dB HL
	R-250	60dB HL	95dB HL	75dB HL	85dB HL
	R-500	65dB HL	85dB HL	75dB HL	95dB HL
	R-1k	60dB HL	70dB HL	85dB HL	100dB HL
	R-2k	35dB HL	45dB HL	70dB HL	100dB HL
	R-4k	70dB HL	80dB HL	85dB HL	100dB HL
	R-8k	60dB HL	40dB HL	80dB HL	85dB HL
SDS	L	0
	R	0
ABR	L	Cannot be elicited in 100dB nHL	Cannot be elicited in 100dB nHL	Cannot be elicited in 100dB nHL	Cannot be elicited in 96dB nHL
	R	Cannot be elicited in 100dB nHL	Cannot be elicited in 100dB nHL	Cannot be elicited in 100dB nHL	Cannot be elicited in 96dB nHL
40HzAERP	L				120dBnHL
	R				120dBnHL
DPOAE	L		1.5、2.5-4k Hz, 8k Hz elicited	0.75-8k Hz elicited	0.75-8k Hz elicited
	R		1-8k Hz elicited	0.5、1-8k Hz elicited	0.75-8k Hz elicited
ECochG	L
	R
CM			CM waves were recorded in both ears
Acoustic immittance	L	As			As
	R	As			A

## Sheet: Patient 6
		2024-01-18
PTA	L-125	105dB HL
	L-250	115dB HL
	L-500	120dB HL
	L-1k	120dB HL
	L-2k	120dB HL
	L-4k	120dB HL
	L-8k	95dB HL
	R-125	105dB HL
	R-250	115dB HL
	R-500	120dB HL
	R-1k	120dB HL
	R-2k	120dB HL
	R-4k	120dB HL
	R-8k	95dB HL
SDS	L	0
	R	0
ABR	L	Cannot be elicited in 100dB nHL
	R	Cannot be elicited in 100dB nHL
40HzAERP	L	110dBnHL
	R	120dBnHL
DPOAE	L	3-8k Hz elicited
	R	1.5、2、6、8k Hz elicited
ECochG	L
	R
CM
Acoustic immittance	L	A
	R	A

## Sheet: Patient 7
		2015-05-25
PTA	L-125	25dB HL
	L-250	40dB HL
	L-500	50dB HL
	L-1k	35dB HL
	L-2k	30dB HL
	L-4k	25dB HL
	L-8k	25dB HL
	R-125	30dB HL
	R-250	60dB HL
	R-500	45dB HL
	R-1k	35dB HL
	R-2k	55dB HL
	R-4k	30dB HL
	R-8k	30dB HL
SDS	L	0.88
	R	0.52
ABR	L	Cannot be elicited in 100dB nHL
	R	Wave-V elicited, lantency: 5.72ms
DPOAE	L	All frequencies elicited
	R	All frequencies elicited
ECochG	L	SP: 0.79ms/0.87uV AP: 1.19ms/0.50uV SP/AP= 1.73
	R	SP: 0.77ms/0.87uV AP: 0.19ms/0.65uV SP/AP= 1.34
CM		CM waves were recorded in both ears
Acoustic immittance	L	A
	R	A
